# Supplementary material for: Label-free plasma proteomics identifies haptoglobin-related protein as candidate marker of idiopathic pulmonary fibrosis and dysregulation of complement and oxidative pathways
Source: Sci Rep. 2020 May 8;10:7787. doi: 10.1038/s41598-020-64759-x (PMC7211010; doi:10.1038/s41598-020-64759-x)
Supplement: Supplementary file 2 — Supplementary Tables [file 41598_2020_64759_MOESM2_ESM.xlsx]

## Sheet: Supplementary Table 1
Label-free plasma proteomics identifies haptoglobin-related protein as candidate marker of idiopathic pulmonary fibrosis and dysregulation of complement and oxidative pathways Mayank Saraswat, Sakari Joenvaara, Tiialotta Tohmola, Eva Sutinen, Ville Vartiainen, Katri Koli, Marjukka Myllärniemi, Risto Renkonen
Supplementary Table 1: Patient metadata and clinical measurements.
GROUP STATUS	SMOKING STATUS; n=non-smoker, c=current smoker, e=ex-smoker	GENDER	AGE	FVC %	FVC (L)	DLCO/VA %	DLCO %	FEV1 %	FEV1 (L)
Control_01	n	f	49.8274	N/A	N/A	N/A	N/A	N/A	N/A	FVC= Forced vital capacity
Control_02	e	f	76.2274	N/A	N/A	N/A	N/A	N/A	N/A	DLCO/VA = Diffusing Capacity of Carbon Monoxide (divided by Alveolar Volume)
Control_03	n	f	80.5397	N/A	N/A	N/A	N/A	N/A	N/A	DLCO= Diffusing Capacity of Carbon Monoxide
Control_04	n	f	81.0137	N/A	N/A	N/A	N/A	N/A	N/A	FEV1=Forced expiratory volume in one second
Control_05	n	f	83.2027	N/A	N/A	N/A	N/A	N/A	N/A
Control_06	e	m	50.9973	N/A	N/A	N/A	N/A	N/A	N/A
Control_07	c	m	53.6247	N/A	N/A	N/A	N/A	N/A	N/A
Control_08	c	m	53.8795	N/A	N/A	N/A	N/A	N/A	N/A
Control_09	e	m	60.2274	N/A	N/A	N/A	N/A	N/A	N/A
Control_10	e	m	62.1205	N/A	N/A	N/A	N/A	N/A	N/A
Control_11	n	m	62.7507	N/A	N/A	N/A	N/A	N/A	N/A
Control_12	e	m	71.189	N/A	N/A	N/A	N/A	N/A	N/A
Control_13	e	m	72.926	N/A	N/A	N/A	N/A	N/A	N/A
Control_14	e	m	73.3151	N/A	N/A	N/A	N/A	N/A	N/A
Control_15	e	m	74.1014	N/A	N/A	N/A	N/A	N/A	N/A
Control_16	n	m	74.5699	N/A	N/A	N/A	N/A	N/A	N/A
Control_17	e	m	75.0438	N/A	N/A	N/A	N/A	N/A	N/A
Control_18	e	m	81.5397	N/A	N/A	N/A	N/A	N/A	N/A
Control_19	e	m	84.537	N/A	N/A	N/A	N/A	N/A	N/A
IPF_01	n	f	54.1918	78	2.31	81	63	82	1.99
IPF_02	n	f	82.4493	N/A	N/A	49	26	N/A	N/A
IPF_03	n	f	83.6356	N/A	N/A	N/A	N/A	N/A	N/A
IPF_04	c	m	50.0932	74	4	55	40	84	3.6
IPF_05	c	m	56.0603	66	3.43	68	47	69	2.84
IPF_06	e	m	62.8959	85	3.99	66	52	83	3.1
IPF_07	n	m	64.4164	N/A	N/A	N/A	N/A	N/A	N/A
IPF_08	e	m	69.4027	54	2.16	77	38	50	1.61
IPF_09	e	m	70.0082	78	2.74	63	50	74	2.17
IPF_10	e	m	70.6055	78	3.31	65	44	68	2.32
IPF_11	n	m	70.7534	90	3.47	86	79	94	2.96
IPF_12	e	m	72.3973	69	2.72	82	46	71	2.29
IPF_13	e	m	73.537	N/A	N/A	83	57	N/A	N/A
IPF_14	e	m	74.1205	42	1.7	50	25	51	1.7
IPF_15	e	m	80.2822	N/A	N/A	N/A	N/A	N/A	N/A
IPF_16	c	m	80.5397	N/A	N/A	N/A	N/A	N/A	N/A
IPF_17	e	m	83.9945	N/A	N/A	70	49	N/A	N/A

## Sheet: Supplementary Table 2
Supplementary Table 2: All the proteins quantified in the study. t-test p-value, Benajamini-Hochberg False discovery rate corrected p-value, variable influence on projections (VIP) values for proteins found significant by partial-least square-discriminant analysis (PLS-DA) modeling, total peptide count, peptide sunique to the protein, confidence score of identification, maximum fold change and th…
												Normalized abundance																																				Raw Abundance
Accession	t-test p-value	Benjamini-Hochberg FDR Corrected p-value	VIP Values from PLS-DA modeling	Peptide count	Unique peptides	Confidence score	Max fold change	Power	Highest mean condition	Lowest mean condition	Description	Control_01	Control_02	Control_03	Control_04	Control_05	Control_06	Control_07	Control_08	Control_09	Control_10	Control_11	Control_12	Control_13	Control_14	Control_15	Control_16	Control_17	Control_18	Control_19	IPF_01	IPF_02	IPF_03	IPF_04	IPF_05	IPF_06	IPF_07	IPF_08	IPF_09	IPF_10	IPF_11	IPF_12	IPF_13	IPF_14	IPF_15	IPF_16	IPF_17	Control_01	Control_02
O75636	2.446e-06	0.00040849	N/A	7	7	62.4885	1.46805	0.999871	CONTROL	CASE	Ficolin-3 OS=Homo sapiens GN=FCN3 PE=1 SV=2	53614	45623.5	60343.8	37346.5	46042.5	50680.7	48972.3	32617.6	52176.3	38902.7	36077.3	36383.1	46790.7	56247.7	47594.5	39141	35059.5	36822.3	37110.4	22629.3	30951.4	25447.3	24446.9	39101.9	39319.7	30417.4	21569.3	34564.2	35147.3	24606.2	30923.9	37348.6	21090.3	24579.8	28325.9	39993.8	52870.8	50433.2
O43866	8.4733e-06	0.0004545	N/A	5	5	33.4534	2.28013	0.999115	CONTROL	CASE	CD5 antigen-like OS=Homo sapiens GN=CD5L PE=1 SV=1	62668.3	64307.8	27787	56837.5	54829.8	21631.1	20799	33339.2	47156.1	25252.9	26340	29974.8	33844.6	32355.7	29307.5	37202	28228.7	25339.5	43697.6	17632	16409.2	13738.7	7738.18	16356	38202.4	6755.9	5590.97	21607.7	19844.5	7552.35	23097.2	26202.1	16120.5	4709.28	8271.1	25209.2	61799.6	71087.3
P15169	6.8536e-06	0.0004545	N/A	13	11	87.4496	1.74578	0.99999	CONTROL	CASE	Carboxypeptidase N catalytic chain OS=Homo sapiens GN=CPN1 PE=1 SV=1	45614.9	57519.9	88361.7	53527.1	54313.7	57690.2	27413	37646.5	48368.4	31668.2	33592.3	43627.4	44547.8	43383.4	36295.3	44364.8	32833.6	31686.7	38419.6	31097.6	28986.5	18982.9	18084.9	31237	30532	21928.1	23440.1	32968.2	31322.5	16979.7	27240.1	30823.9	24919.4	20189.4	19798.9	27553	44982.6	63583.7
P22352	1.6468e-05	0.0004545	N/A	8	6	60.7272	2.75955	0.998977	CONTROL	CASE	Glutathione peroxidase 3 OS=Homo sapiens GN=GPX3 PE=1 SV=2	26589.8	34699.8	19681.1	22971.1	26551	21695.5	4668.85	7694.8	23947	10664.8	19790.1	14105.2	15486.5	10195.3	16110	20080.8	15088.7	7093.25	11300.9	6140.87	4337.72	1451.47	1530.83	3779.22	11208.7	2092.36	4048.18	11535.1	9769.56	881.77	16864.2	8493.86	8627.77	1417.2	1748.47	12555.5	26221.2	38357.9
P00740	1.7951e-05	0.0004545	N/A	15	11	96.6669	1.44813	0.998248	CONTROL	CASE	Coagulation factor IX OS=Homo sapiens GN=F9 PE=1 SV=2	20837.9	33012	20375.8	39744.8	38549.7	29807.6	24521	26810.9	25432.8	33061	23345.5	27321.6	40332.1	31138	31054	19830.3	24608.8	27361.5	26044.3	19743.8	18680.2	18526.1	16140.9	23498.9	26568	21275	18454.1	23107.7	13282.6	11895.9	22938.6	20592.5	17179.2	22535.7	16294.8	24898.5	20549	36492.2
Q8NCQ3	1.9051e-05	0.0004545	N/A	4	3	19.281	1.75284	0.995722	CASE	CONTROL	Putative uncharacterized protein encoded by LINC00301 OS=Homo sapiens GN=LINC00301 PE=5 SV=1	5129.01	3960.5	6675.74	4874.07	5667.65	8400.29	16793.4	12431.6	8955.82	11566.5	9442.81	13381.5	13466.8	10617.7	9999.46	8939.92	10016.7	14579.1	11098.1	18131	21417.7	21982.1	21344	19160.7	11194.1	23846	25597.7	10758.3	12864.3	22886.2	9049.16	12382.5	12869	19221.4	17499.9	11499.6	5057.91	4378.02
Q9BXR6	1.7575e-05	0.0004545	N/A	2	2	10.6902	1.63671	0.999761	CONTROL	CASE	Complement factor H-related protein 5 OS=Homo sapiens GN=CFHR5 PE=1 SV=1	3405.15	4277.93	11114	5100.58	4811.2	6061.73	5999.33	5317.09	5988.38	4571.03	4060.8	5496.2	4846.84	4856.22	4714.67	5067.88	4018.27	5356.54	4744.98	3754.6	3858.49	3976.06	3658.48	4346.46	3973	3069.05	3312.17	2365.32	2911.01	2977.54	2898.4	3056.43	2665.75	2447.82	2384.2	2907.65	3357.95	4728.91
P08603	2.4304e-05	0.00047123	2.3204	92	78	816.053	1.41263	0.998043	CONTROL	CASE	Complement factor H OS=Homo sapiens GN=CFH PE=1 SV=4	1.20852e+06	872230	1.03602e+06	746802	960279	1.02061e+06	694044	702583	954097	808464	795459	815805	786256	868359	787076	775613	672202	759819	636837	569532	427797	560996	615713	879112	618492	515401	412466	664002	882121	535533	639958	552602	330272	481098	547657	838736	1.19177e+06	964182
Q3KQU3	2.5396e-05	0.00047123	N/A	6	5	28.4188	1.52655	0.985239	CASE	CONTROL	MAP7 domain-containing protein 1 OS=Homo sapiens GN=MAP7D1 PE=1 SV=1	24278.1	22107.8	52497.9	22969.3	21676.9	22484.2	41096.3	51184.4	27827.9	40486.1	35438.7	46467	42399.2	44343.4	46891	70354.8	60304.4	59183.6	51739.3	49047.2	53861.4	81955.5	64080.6	47720.5	67506.2	75713.1	70991.1	57433.5	83798.7	62446.4	67723.6	63750.6	66435.9	64950.4	50549.5	42503.7	23941.6	24438.4
Q8N9V7	0.00010192	0.0015473	3.488	8	4	29.5052	1.69166	0.990802	CASE	CONTROL	Testis- and ovary-specific PAZ domain-containing protein 1 OS=Homo sapiens GN=TOPAZ1 PE=2 SV=3	468081	517741	1.53833e+06	710068	431033	466566	908517	819988	444740	917009	623005	1.10107e+06	867646	1.2417e+06	896441	1.33312e+06	927960	1.03262e+06	931994	1.10218e+06	1.17505e+06	944021	845240	979029	1.47703e+06	1.09715e+06	1.7739e+06	1.55831e+06	2.51144e+06	1.38131e+06	1.25855e+06	2.41357e+06	1.28689e+06	1.65616e+06	1.18221e+06	1.84427e+06	461592	572322
P07225	9.3915e-05	0.0015473	N/A	39	33	285.471	1.23884	0.988913	CONTROL	CASE	Vitamin K-dependent protein S OS=Homo sapiens GN=PROS1 PE=1 SV=1	172747	202912	163376	160200	192423	183991	156418	157782	162127	188258	168800	150212	160286	159402	164884	168690	172564	148036	177822	134701	156928	128104	133632	175653	149890	141955	126976	187293	127403	107093	122654	167712	85264.5	113908	94847.6	165042	170352	224303
P06276	0.00016686	0.0023222	N/A	3	2	15.6209	1.59498	0.976993	CONTROL	CASE	Cholinesterase OS=Homo sapiens GN=BCHE PE=1 SV=1	11193.7	10452.7	3527.52	7132.21	10398.5	10916.3	5852.96	5721.94	9620.86	7879.16	9144.32	5796.98	6169.46	6004.66	7854.01	6527.42	4161.41	6082.37	5166.14	4289.14	4066.51	1671.88	3608.87	4410.62	4783.88	3665.25	4724.25	6412.31	5389.97	3982.52	7218.89	5103.01	6824.33	2844.85	4826.43	4490.3	11038.5	11554.7
Q92598	0.00020849	0.0026783	N/A	7	5	44.8242	1.83175	0.995793	CONTROL	CASE	Heat shock protein 105 kDa OS=Homo sapiens GN=HSPH1 PE=1 SV=1	102895	90707.1	67046.8	102011	69491.4	69190.9	31739.5	24481.7	47982.5	38773.7	58569.1	44909.6	42673.1	45526.2	45122.8	51424.9	41250.8	33978.2	46246	32760.6	26088.6	23265.1	18818	28088.6	43648.1	27976.1	21950.2	45644.3	41359.8	16025.8	46474.6	38335.7	26094.3	18956.5	14933.5	44427.9	101469	100270
P00747;Q02325;Q15195	0.00026143	0.0029106	2.7813	113	104	918.756	1.3223	0.90897	CONTROL	CASE	Plasminogen OS=Homo sapiens GN=PLG PE=1 SV=2	1.80724e+06	1.6836e+06	2.18044e+06	2.17009e+06	2.03753e+06	1.80854e+06	1.34578e+06	1.11157e+06	1.89086e+06	1.4435e+06	1.27779e+06	1.702e+06	1.71347e+06	1.60448e+06	1.38936e+06	1.36398e+06	1.05092e+06	1.45743e+06	1.65037e+06	1.36679e+06	1.30743e+06	915167	1.05519e+06	1.4782e+06	1.35517e+06	1.19147e+06	1.16874e+06	1.48939e+06	1.4186e+06	968365	1.51566e+06	1.24152e+06	1.31633e+06	616577	1.00083e+06	1.36024e+06	1.78219e+06	1.86109e+06
H0YJW9	0.00024826	0.0029106	N/A	12	4	96.9423	1.89266	0.988356	CASE	CONTROL	Uncharacterized protein (Fragment) OS=Homo sapiens PE=1 SV=3	7249.2	7104.37	11070.2	6124.98	8995.8	13683.7	25222.5	24198.8	16870.4	16958.4	10840.4	20440.5	14932.6	14797.4	12514.5	12448.6	11392.6	17122.2	13879.8	23458.9	28979	35472.8	48053.4	42263.9	14322	45860.9	35136.9	12314.1	17298.4	33064.8	13575.5	12456.9	13517.2	27648.1	27985.8	18785.6	7148.71	7853.32
O60870	0.00040806	0.003245	1.1017	7	6	34.6751	1.69687	0.957096	CONTROL	CASE	DNA/RNA-binding protein KIN17 OS=Homo sapiens GN=KIN PE=1 SV=2	231898	264038	274874	176553	144846	115045	106366	41037.2	172662	112133	149562	164942	169222	182597	144199	149161	103902	116243	115053	73058	65262.1	52931.9	42761.1	131915	106144	67075.4	50588.1	117982	149825	61519.2	136255	101865	74185.3	82816.1	75512.8	157543	228683	291873
P04083	0.00039541	0.003245	1.2811	12	5	88.5954	1.42556	0.816429	CONTROL	CASE	Annexin A1 OS=Homo sapiens GN=ANXA1 PE=1 SV=2	458199	253950	83069.2	328716	328260	392394	294502	414427	285005	267753	275352	316364	265753	232653	248996	251392	232311	263262	255505	189027	245173	166272	193587	228722	255893	255979	198031	191823	244195	127183	219660	197969	185914	108453	166565	244850	451847	280722
P01019	0.00039138	0.003245	1.6996	28	25	252.316	1.4569	0.975061	CONTROL	CASE	Angiotensinogen OS=Homo sapiens GN=AGT PE=1 SV=1	408038	469919	578070	686256	641548	504576	370739	304583	352980	383838	356575	539555	660207	658849	560107	391914	428620	333320	492222	285799	385296	152722	229934	409116	298295	343571	315267	386576	479018	190622	414485	387363	382076	165746	271669	504571	402381	519458
P00734	0.00034395	0.003245	2.3741	87	73	743.386	1.25172	0.964873	CONTROL	CASE	Prothrombin OS=Homo sapiens GN=F2 PE=1 SV=2	1.56384e+06	1.57e+06	1.33699e+06	1.60078e+06	1.54043e+06	1.65788e+06	1.54508e+06	1.09744e+06	1.73727e+06	1.684e+06	1.32111e+06	1.257e+06	1.30998e+06	1.27065e+06	1.37125e+06	1.34282e+06	1.33073e+06	1.31661e+06	1.68744e+06	1.32978e+06	1.50504e+06	904165	1.25089e+06	1.35843e+06	1.46158e+06	1.24784e+06	1.27604e+06	1.26672e+06	717806	1.16613e+06	895286	1.34855e+06	825217	1.02375e+06	736706	1.37276e+06	1.54216e+06	1.73551e+06
Q9NTM9	0.00034766	0.003245	3.1263	3	3	20.6307	1.61375	0.929288	CASE	CONTROL	Copper homeostasis protein cutC homolog OS=Homo sapiens GN=CUTC PE=1 SV=1	383604	324453	263499	353339	620228	592193	1.16422e+06	1.5604e+06	586585	1.65269e+06	579931	920508	1.18873e+06	666643	1.01903e+06	492886	1.01402e+06	1.15836e+06	1.1169e+06	1.06615e+06	1.60688e+06	474480	1.3123e+06	1.46371e+06	969539	1.28327e+06	1.90764e+06	1.51796e+06	1.5629e+06	1.09357e+06	1.28687e+06	1.01595e+06	1.70003e+06	1.2614e+06	1.62879e+06	1.45719e+06	378286	358657
O14791	0.00035955	0.003245	N/A	13	10	89.6061	1.47844	0.989235	CONTROL	CASE	Apolipoprotein L1 OS=Homo sapiens GN=APOL1 PE=1 SV=5	46477.1	34338.8	21714.7	32338.5	47353.2	34638	36786.4	20347.1	23942.2	24014.8	24211.8	20437.7	21867.8	28396	27367.9	25216.2	24775.7	20618	23366.7	19552.7	19099.3	23553.7	25888.6	23614.2	22368.5	12817.4	23030.7	17752.8	12734.1	14820.9	24414.4	14790.1	14387.6	10648.3	20132	26113.7	45832.9	37958.9
P68032;P62736;P68133;P63267	0.0004821	0.0035768	N/A	20	3	198.128	1.71577	0.983099	CONTROL	CASE	Actin_ alpha cardiac muscle 1 OS=Homo sapiens GN=ACTC1 PE=1 SV=1	47174.4	47132.9	39428.5	56368.8	77406.4	80887.4	25289	30302.4	78934.1	56311.6	27814.3	38410.7	27572.9	54061.2	66329	47778.9	48835.6	50401.6	47694.8	31111.9	22075.5	14313.9	15548.6	34816.8	48731.5	19559	15015.3	47679	53965.8	10729.2	25029	54190.5	35890.7	10689.4	17617.3	37467.2	46520.5	52101.7
P48426	0.00050249	0.0035768	N/A	4	2	18.5435	3.3501	0.993129	CASE	CONTROL	Phosphatidylinositol 5-phosphate 4-kinase type-2 alpha OS=Homo sapiens GN=PIP4K2A PE=1 SV=2	6871.16	3718.81	1077.57	2919.45	3559.46	3037.28	14241.5	32385.7	2658.73	5448.46	3339.46	5454.26	4789.76	3641.08	2230.53	2375.61	3272.49	6291	3074.53	9870.18	24780.1	33229.1	43544	30500.8	3839.45	30443.8	28421.4	2619.41	5576.42	29575.1	5104.52	5754.58	9028.7	30457.2	31280.6	6854.24	6775.91	4110.85
P41222	0.00051403	0.0035768	N/A	2	2	12.8897	1.92756	0.989439	CONTROL	CASE	Prostaglandin-H2 D-isomerase OS=Homo sapiens GN=PTGDS PE=1 SV=1	17653.8	24115	6345.14	17918.2	24478.3	22393.7	10279.5	6338.09	13120.7	11994.5	15851	8666.44	8950.07	10619.8	12263.9	4891.34	9047.65	4960.57	10884.8	7312.74	4046.33	4553.41	3764.49	5097.03	7291.18	4886.03	6313.27	9981.52	4991.93	4649.65	10874.3	7254.55	8313.91	6158.81	5278.89	10993.9	17409.1	26657.2
P43251	0.00068126	0.0045508	N/A	8	6	54.5379	1.32835	0.971653	CONTROL	CASE	Biotinidase OS=Homo sapiens GN=BTD PE=1 SV=2	83149.1	78260.4	39543.6	89114.8	79327.4	72645.3	56179.7	49154.9	74310.2	49958.6	53761.5	60216.7	69769.2	70771.3	72985.1	65758.6	62990.3	46728.5	60547.9	48659.2	43819.1	33127	35214.3	52550.4	63264.9	42209.4	42660.1	68944.5	74183.1	37596.3	59973.3	53135.8	48789.2	34827.6	39959.6	53059.4	81996.5	86510.7
P09871	0.00075883	0.0046935	N/A	47	42	347.349	1.20395	0.96553	CONTROL	CASE	Complement C1s subcomponent OS=Homo sapiens GN=C1S PE=1 SV=1	308331	441231	225129	286515	262844	297823	260305	276939	283940	273108	279292	291165	251324	252067	248031	260283	240635	246850	276958	210628	250242	227126	218291	256164	246624	265412	240000	191596	264117	195814	263654	202389	213279	200543	197867	267361	304057	487746
O60308	0.00073778	0.0046935	N/A	7	3	51.1	1.53471	0.978239	CONTROL	CASE	Centrosomal protein of 104 kDa OS=Homo sapiens GN=CEP104 PE=1 SV=1	14426.9	14647.3	15747	12178.6	15524.4	12337	8660.99	11875.3	14233.5	7408.52	13277.5	12847.6	11070.3	11361.6	16691.6	11631	8452.69	11116.1	9720.34	8839.97	5510.4	6666.51	5618.32	5692.73	11578.4	4957.41	3466.09	9100.48	10820.2	3320.57	16596.7	9091.62	7388.82	3950.38	5622.05	17739.7	14226.9	16191.4
O75882	0.00086219	0.0050307	1.0181	15	14	105.564	1.50221	0.970269	CONTROL	CASE	Attractin OS=Homo sapiens GN=ATRN PE=1 SV=2	231150	223841	106881	187799	202002	141665	91533.8	100058	164137	130095	148167	169791	205045	174422	200024	201120	234756	149737	171697	128701	107300	54646.2	67282.1	107193	194357	78626.6	80789.3	185363	146505	49568.1	208466	120630	138101	62091.5	63048.5	133500	227946	247438
P00739	0.0008736	0.0050307	1.1059	27	5	365.714	2.18863	0.990289	CONTROL	CASE	Haptoglobin-related protein OS=Homo sapiens GN=HPR PE=2 SV=2	133258	114966	37809.4	250722	243530	91439.1	41303.6	77160	80982.2	66705.4	84013.1	153384	81311.2	179241	234888	133871	146771	153294	46384.7	35276.2	57293.4	29757.2	29434.5	56793	40727.2	32658.7	33500.7	159457	130006	39413.1	58158.3	73724.3	42124.5	30899.1	20958.3	90946	131410	127085
P02766	0.00096903	0.0053943	N/A	14	11	177.584	1.6077	0.906415	CONTROL	CASE	Transthyretin OS=Homo sapiens GN=TTR PE=1 SV=1	128704	186145	117825	159326	198378	151363	67635	41699.1	168608	83276.8	103334	130419	159797	132194	137927	126974	88576.8	81221.3	91326.4	101800	74355.9	38759.6	35301.3	103085	118130	56243.5	52139.9	117632	93501.3	32857.6	121965	91215.3	79302.1	30545.1	34176	129472	126920	205769
P05546	0.0011553	0.0062238	1.5566	56	49	385.645	1.53294	0.937216	CONTROL	CASE	Heparin cofactor 2 OS=Homo sapiens GN=SERPIND1 PE=1 SV=3	468920	596775	350455	684423	470093	397350	212615	158995	468492	311193	383331	368421	455590	419790	395588	403410	265223	280608	334150	265631	192085	152819	172351	315525	322564	155016	164616	348144	422475	151985	446488	318893	249926	127063	171054	357394	462419	659688
P00742	0.0012482	0.0065139	N/A	16	11	84.1395	1.6307	0.996813	CONTROL	CASE	Coagulation factor X OS=Homo sapiens GN=F10 PE=1 SV=2	91784.1	101550	238145	98645.4	92449.5	89126.7	60539.3	74276	93738.2	67328.3	79095	86124.3	87899.9	98682	84972.9	83295.2	86647.4	61484.1	62997	60398.2	57543.4	42690.4	47851.9	72709.8	87915.3	46847.7	38081.4	90576.7	67714.7	31440.4	55474.3	70496.9	47980.9	35596.6	33428.4	67294.8	90511.8	112256
P02747	0.0017238	0.0087233	N/A	7	7	45.1024	1.24381	0.935079	CONTROL	CASE	Complement C1q subcomponent subunit C OS=Homo sapiens GN=C1QC PE=1 SV=3	64116	111773	95525.8	66106.4	66398.9	86575	51631.3	80816.7	81374.8	71431	75477.5	90565.9	74784.8	90022.3	66561.5	87080.1	67230.9	66245.8	78385.6	54815.6	65627.6	53348.5	58649.1	80837.3	67233.4	79782.7	45446.8	63650.2	69241	45782.5	86148.6	59515.2	56428.8	51880.3	46519.5	74051.2	63227.2	123557
Q9NRY4	0.0018146	0.008913	N/A	6	3	31.1298	1.83835	0.958904	CONTROL	CASE	Rho GTPase-activating protein 35 OS=Homo sapiens GN=ARHGAP35 PE=1 SV=3	3533.27	2270.07	1766.71	1528.03	1757.14	974.353	606.45	325.69	1303.34	920.26	1581.03	1083.22	1217.11	1310.4	1250.31	1208.35	1497.05	1327.78	767.476	722.704	462.492	423.212	450.962	1012.51	1213.61	1413.23	299.088	836.383	834.221	610.608	1435.54	570.42	417.375	339.808	662.308	1060.88	3484.29	2509.39
P01031;Q6VMQ6	0.0020652	0.0098255	1.5135	77	69	706.33	1.21262	0.933868	CONTROL	CASE	Complement C5 OS=Homo sapiens GN=C5 PE=1 SV=4	990442	1.03838e+06	831887	977437	856654	719227	595084	554680	740615	603121	680413	714115	822417	789533	739577	718751	843374	637591	716968	607686	686386	444091	573368	673912	730202	629527	593790	749075	674737	503434	848092	647999	631297	529144	505441	722519	976712	1.14785e+06
O75665	0.0021181	0.0098255	N/A	5	3	33.8369	1.25082	0.939404	CONTROL	CASE	Oral-facial-digital syndrome 1 protein OS=Homo sapiens GN=OFD1 PE=1 SV=1	79748.2	84628.7	78025.6	56592.2	74235.7	59680.6	63532	75872.4	68167.1	59530.6	61956.3	70640	90794.1	77599.2	71559.9	91105.4	89603.1	62241.5	85652.9	64881.5	64215	38619.7	49408.9	57241.2	76692	50973.3	46194.1	55717.3	90883.8	30156.7	81752.1	62627	50949.4	55047	56017.1	70905.6	78642.7	93550.3
P13671	0.0022446	0.010131	N/A	49	42	383.848	1.2077	0.832826	CONTROL	CASE	Complement component C6 OS=Homo sapiens GN=C6 PE=1 SV=3	288036	312473	259375	357304	334651	365768	306207	245864	333922	260140	238058	310385	248460	270903	268708	261186	218926	296578	306849	260009	284292	160954	239476	215115	255739	218377	232153	278749	324988	158761	251728	267553	232394	187872	179702	314874	284044	345415
P08697	0.00373	0.016392	1.4823	32	29	323.155	1.47094	0.908331	CONTROL	CASE	Alpha-2-antiplasmin OS=Homo sapiens GN=SERPINF2 PE=1 SV=3	643787	593457	300735	677147	487826	542040	275315	187186	532162	309039	352296	368620	472236	364495	425869	434126	352049	279707	470142	269219	243118	115231	181426	284258	428186	206862	206455	472504	378661	178379	485927	381101	262691	136324	173951	503426	634863	656020
P07360	0.00447	0.018662	N/A	16	13	163.1	1.26873	0.864096	CONTROL	CASE	Complement component C8 gamma chain OS=Homo sapiens GN=C8G PE=1 SV=3	310320	338990	185583	267596	294950	293214	205554	199545	280375	169448	194406	222661	225220	252382	271975	203235	206546	173610	231492	183295	193064	145921	159491	174583	203535	143324	178001	278273	218006	126480	251213	193347	190182	136275	125688	291942	306018	374726
Q9BYG8	0.0044262	0.018662	N/A	4	2	16.709	1.51584	0.851444	CONTROL	CASE	Gasdermin-C OS=Homo sapiens GN=GSDMC PE=1 SV=3	5490.38	3734.66	7807.61	2848.63	8504.36	8960.82	8723.63	6942.04	8189.27	9110.11	4442.93	3998.21	2763.77	5681.5	4999.18	3886.69	6977.85	4850.25	6262.12	3203.2	7130.8	3340.9	2542.63	4045.7	6551.73	2450.46	2845.1	7362.22	4648.72	1551.79	3165.07	6782.41	1948.56	2538.63	3765.03	3519.01	5414.27	4128.37
P22792	0.0047363	0.018833	1.0955	16	14	151.361	1.84098	0.859441	CONTROL	CASE	Carboxypeptidase N subunit 2 OS=Homo sapiens GN=CPN2 PE=1 SV=3	242694	367532	366686	261569	241675	169465	46726.3	57626.5	145639	75109.1	87393.6	117932	214965	157820	128804	147143	109936	80141	142878	89604.9	48767.6	46071.6	44152.2	116323	121017	42628.2	59111.1	162769	148750	35249.3	179255	106422	93984.2	70594.8	55198.6	116739	239330	406278
A5A3E0	0.0046763	0.018833	N/A	31	4	203.988	1.28449	0.733904	CASE	CONTROL	POTE ankyrin domain family member F OS=Homo sapiens GN=POTEF PE=1 SV=2	55588.5	65789.2	28052.9	50979.2	64851.8	71334	71695.5	63943.5	56488.6	62151.5	54606.6	70053.9	84431.1	60296.7	66776.2	60367.1	100090	68536.8	87831.4	89009.8	131672	81593.3	88021.8	79331.2	107345	117431	89357	78374.8	58745.8	64748.1	85189.7	58948.3	72707.8	105598	56990.6	64483.5	54817.9	72724.8
P02649	0.0050223	0.019212	1.6053	59	54	436.172	1.30963	0.880269	CONTROL	CASE	Apolipoprotein E OS=Homo sapiens GN=APOE PE=1 SV=1	884947	855109	541669	624672	849971	641156	560601	663824	580106	1.05133e+06	520919	607896	916886	614413	856228	451161	561903	551754	860952	602267	597127	301949	481663	549049	614043	389548	498925	638170	528496	357508	902205	398035	488705	330304	561364	775770	872680	945256
P05155	0.0050938	0.019212	2.5445	75	67	562.642	1.42159	0.905153	CONTROL	CASE	Plasma protease C1 inhibitor OS=Homo sapiens GN=SERPING1 PE=1 SV=2	2.67673e+06	1.90849e+06	1.04809e+06	2.1067e+06	2.01968e+06	1.48067e+06	909004	819479	1.45777e+06	1.08817e+06	1.01479e+06	1.13356e+06	1.43852e+06	1.42681e+06	1.39119e+06	1.11797e+06	1.51435e+06	935592	979410	848495	1.09521e+06	539525	719647	1.11787e+06	1.22871e+06	681541	998167	1.1343e+06	1.43634e+06	553153	1.41708e+06	1.27645e+06	982265	617657	667202	1.34449e+06	2.63962e+06	2.10968e+06
P49908	0.0051768	0.019212	N/A	6	4	33.4075	1.43401	0.888575	CONTROL	CASE	Selenoprotein P OS=Homo sapiens GN=SELENOP PE=1 SV=3	47976.9	55249.5	25422.2	57179.8	83288.2	44507.4	33680.7	51244.8	52118.5	33907.5	39771.9	70761.2	54592.3	64083.4	68736.2	49596.2	60970.8	67970.1	34360	24668.9	52736.5	13080.8	17059.1	37140.3	33402.2	26082.6	31062.4	75331.8	60101.2	35874.8	47838.9	38293.1	32807.7	26891.8	14931.7	53779.4	47311.8	61074
P0C0L5	0.0057051	0.020712	N/A	161	6	1863.91	2.48194	0.857337	CONTROL	CASE	Complement C4-B OS=Homo sapiens GN=C4B PE=1 SV=2	106565	167992	91954.7	83170.5	179296	84991.2	12521.6	8341.8	99309.2	25770.6	30752.2	21282.9	71190.6	110556	61986.7	36711	26134	16851.6	28250.6	16014.6	14573.9	11336.1	9204.42	28856	12115.3	15827.7	11637	73945.4	48253.3	12318.4	86513.9	39171.9	27418.4	9502.13	10344.3	28503.8	105088	185702
P01011	0.0060885	0.021634	2.4222	83	71	593.024	1.41914	0.851758	CONTROL	CASE	Alpha-1-antichymotrypsin OS=Homo sapiens GN=SERPINA3 PE=1 SV=2	2.08362e+06	1.86357e+06	1.0239e+06	1.82275e+06	1.00439e+06	1.26318e+06	645920	552251	796522	1.18835e+06	1.30171e+06	1.39163e+06	1.76351e+06	1.60105e+06	1.2237e+06	1.11619e+06	1.7706e+06	879387	1.24413e+06	940935	807147	629655	476931	967577	1.36671e+06	834759	561231	1.06766e+06	989120	607315	1.64287e+06	1.23375e+06	982441	467548	612458	1.28152e+06	2.05474e+06	2.06003e+06
Q8N1N0	0.0064527	0.02245	N/A	3	2	21.4572	2.57731	0.974339	CONTROL	CASE	C-type lectin domain family 4 member F OS=Homo sapiens GN=CLEC4F PE=2 SV=2	13128.2	9279.89	4656.03	9478.72	4746.78	4511.89	793.862	1528.55	1528.97	1551.09	9078.04	3205.95	3884.36	2698.11	3076.8	7220.31	3031.77	2614.35	2956.95	1946.7	643.53	1304.48	982.8	545.551	3204.48	1438.62	1340.17	1642.29	670.889	980.133	10683.6	1337.83	2174.53	558.142	138.629	1294.63	12946.2	10258.2
Q96IY4	0.0069425	0.023661	N/A	6	3	43.3046	2.51247	0.994501	CONTROL	CASE	Carboxypeptidase B2 OS=Homo sapiens GN=CPB2 PE=1 SV=2	8620.31	9999.98	1294.82	4757.6	3222.95	2972.67	1521.55	944.433	2754.25	2056.98	2324.58	1702.23	2185.51	1661.59	1733.78	1737.43	1844.14	1605.35	1769.58	937.005	970.91	1044.67	941.883	1063.18	1751.29	1046.2	908.689	860.143	1274.21	915.489	3032.86	1178.2	1103.24	699.272	725.558	1030.3	8500.82	11054.2
Q14244	0.0071241	0.023795	N/A	11	4	46.9166	1.61414	0.726635	CASE	CONTROL	Ensconsin OS=Homo sapiens GN=MAP7 PE=1 SV=1	20657.8	29346.2	16283.1	13383.4	14232.3	8099.48	17137.1	12953.7	7810.78	14697.3	22899.5	13546.8	17174.3	11303.8	13985.9	13740.2	15657.8	21524.8	19311.3	31088.8	19322.6	34082.7	44563.2	15110	14806.3	30878.3	43350.8	11073.8	9885.48	43347.6	15238.2	12968	24109.9	54025.5	22519.3	12306.9	20371.4	32439.9
P60660	0.0073317	0.024008	N/A	2	2	11.846	1.57263	0.737766	CONTROL	CASE	Myosin light polypeptide 6 OS=Homo sapiens GN=MYL6 PE=1 SV=2	63950	65999.9	15141.4	45793.1	56655.2	50219.9	16710.4	25897.9	17809.8	52182.5	42116.7	25296.3	37081.9	31536.4	44388.6	15501.3	23764.6	20726.9	52362.3	22321	22431.9	10716.8	15444.2	23688.3	32924.7	26710.8	20201.5	24025.8	15139.3	13787.3	48587.2	15664.1	19443.3	43252.2	23777.2	21927	63063.5	72957.6
P19823	0.0077679	0.024947	2.3251	113	101	733.752	1.19735	0.683137	CONTROL	CASE	Inter-alpha-trypsin inhibitor heavy chain H2 OS=Homo sapiens GN=ITIH2 PE=1 SV=2	2.21812e+06	2.56898e+06	1.67071e+06	3.09978e+06	2.4e+06	2.2433e+06	2.19034e+06	1.2199e+06	2.72092e+06	2.24513e+06	1.93585e+06	2.35908e+06	2.19103e+06	2.25975e+06	2.27544e+06	2.16424e+06	1.63599e+06	1.99838e+06	2.21664e+06	2.15302e+06	2.36505e+06	923870	1.48177e+06	2.05023e+06	1.87661e+06	1.67992e+06	1.90819e+06	2.05003e+06	1.80377e+06	1.61248e+06	2.14726e+06	2.03533e+06	1.69132e+06	1.41804e+06	1.69363e+06	2.20589e+06	2.18738e+06	2.83981e+06
P23142	0.0099915	0.031483	N/A	3	3	16.6063	1.40004	0.811973	CONTROL	CASE	Fibulin-1 OS=Homo sapiens GN=FBLN1 PE=1 SV=4	2574.5	3756.94	7534.58	3548.25	5175.83	3259.72	2002.48	7241.15	2019.58	2505.52	3190.61	4781.82	3465.72	3468.16	3231.96	4087.41	3357.62	3784.87	2523.27	2607.15	2981.54	2765.8	1468.72	2819.44	1936.96	2537.07	3367.53	3318.72	2244.14	2957.67	3221.42	1968.01	2517.76	3965.71	2789.95	2233.03	2538.81	4153
P01024	0.010362	0.032045	5.0561	479	435	3093.08	1.23568	0.807142	CONTROL	CASE	Complement C3 OS=Homo sapiens GN=C3 PE=1 SV=2	1.2425e+07	1.33664e+07	1.00316e+07	9.46661e+06	1.01785e+07	8.76509e+06	7.5839e+06	5.60542e+06	9.97116e+06	8.33704e+06	9.88465e+06	1.02469e+07	8.82244e+06	1.03895e+07	9.86205e+06	9.59226e+06	7.0423e+06	6.88841e+06	7.46905e+06	6.14785e+06	5.85036e+06	5.53469e+06	5.76718e+06	8.41879e+06	7.4681e+06	6.80085e+06	6.0943e+06	1.05535e+07	1.09534e+07	6.46723e+06	9.81621e+06	7.79359e+06	5.26464e+06	6.39271e+06	6.52473e+06	1.1539e+07	1.22528e+07	1.47755e+07
Q12805	0.010661	0.03237	N/A	7	7	43.7073	1.3817	0.865777	CONTROL	CASE	EGF-containing fibulin-like extracellular matrix protein 1 OS=Homo sapiens GN=EFEMP1 PE=1 SV=2	20178.1	19924.9	16170.9	14143.7	21109.1	11120.5	12433.5	34507.1	10152.9	10008.8	12443.2	27478.8	14601.1	15269.3	13498.9	12862.6	14435.3	14220	13832.6	8825.4	15562.8	11482.6	11613.7	9466.52	11532.9	12489.4	12053.3	11869.5	11619.1	8397.12	20300.8	8861.7	8399.82	11753.5	9502.7	15971.5	19898.4	22025.4
P08185	0.011292	0.033675	1.0672	15	14	142.388	1.5558	0.883787	CONTROL	CASE	Corticosteroid-binding globulin OS=Homo sapiens GN=SERPINA6 PE=1 SV=1	346470	345569	609104	248757	219572	169132	101227	146773	186859	180305	173746	158692	212895	204294	226760	195563	171189	132568	199565	170266	125845	107538	92970	156281	212776	86318.5	85525.1	184811	195611	77989	240973	184029	162260	81444.8	101138	166332	341667	382000
Q9UHR6	0.01204	0.035276	N/A	3	2	14.8018	1.38727	0.761165	CONTROL	CASE	Zinc finger HIT domain-containing protein 2 OS=Homo sapiens GN=ZNHIT2 PE=1 SV=1	12592.4	12856.4	3420.94	6939.13	8089.41	8263.86	6256.97	9775.24	6668.11	12902.2	7980.12	7142.82	10411.6	9881.16	11398.2	11075.5	7124.63	5438.4	12586	8568.58	9113.63	4190.53	6406.22	11137.6	8803.89	7746.19	3171.57	4140.19	3469.53	3380.46	12634.2	3824.32	6236.83	3850.21	7415.6	6072.13	12417.9	14211.7
P04217	0.0129	0.037143	1.9845	86	78	575.08	1.09863	0.632066	CASE	CONTROL	Alpha-1B-glycoprotein OS=Homo sapiens GN=A1BG PE=1 SV=4	3.29581e+06	2.91869e+06	1.99748e+06	3.38285e+06	2.99903e+06	2.25997e+06	3.08462e+06	2.56096e+06	2.56799e+06	2.65461e+06	2.94833e+06	2.97388e+06	3.01399e+06	2.66792e+06	2.73263e+06	2.74466e+06	2.65405e+06	3.26547e+06	3.15507e+06	3.53146e+06	3.11249e+06	2.55368e+06	3.14138e+06	3.18184e+06	2.87109e+06	3.04689e+06	3.37879e+06	2.82008e+06	2.99945e+06	3.18706e+06	3.34799e+06	3.01018e+06	3.70681e+06	3.18705e+06	2.94691e+06	2.93823e+06	3.25012e+06	3.22639e+06
P35858	0.013923	0.039408	1.01	27	21	195.273	1.29106	0.735661	CONTROL	CASE	Insulin-like growth factor-binding protein complex acid labile subunit OS=Homo sapiens GN=IGFALS PE=1 SV=1	418657	466547	170772	356620	425571	354076	212836	190978	318497	309975	249700	317934	423993	308376	368316	289375	369653	215669	400034	282721	315643	94787.6	175094	313870	353650	210776	232069	361502	254653	140431	304309	228269	323852	161958	170798	349890	412854	515731
P05543	0.014735	0.041012	N/A	14	14	113.629	1.71537	0.825835	CONTROL	CASE	Thyroxine-binding globulin OS=Homo sapiens GN=SERPINA7 PE=1 SV=2	129588	68325.9	66571.9	65371.8	33150.8	28499.1	26930.6	22281.3	37204.3	29478.7	39891.7	27790.6	46258.8	30879.7	36888.8	34067.9	14921.9	32143.9	40322.2	27255.9	22840.6	10826.8	11090	17346	37723.2	17832.6	10846	42734.3	38783.7	10123.9	48100.3	32097.5	23457	11104.3	17044.9	43583.9	127792	75528.9
P02042	0.015302	0.041894	N/A	14	8	93.4544	1.4944	0.954026	CONTROL	CASE	Hemoglobin subunit delta OS=Homo sapiens GN=HBD PE=1 SV=2	23973	23949.3	17557.1	24692.9	17423.1	19731	11220.4	9617.69	13384.9	33058.3	16111	14006.1	15163.7	16028.7	17031.4	16322.2	16175.7	9361.78	12704.9	9116.54	7704.26	7610.93	11413.8	10552	11132	8701.39	7091.52	16149.5	10027.2	7780.51	9134.12	12147.9	6932.09	6168.7	38547	15881.4	23640.7	26474.1
P02790;Q2M389;Q9NXR7	0.016283	0.04361	3.4331	139	121	774.667	1.23925	0.789492	CONTROL	CASE	Hemopexin OS=Homo sapiens GN=HPX PE=1 SV=2	6.85495e+06	7.27608e+06	2.72137e+06	5.94775e+06	4.69589e+06	4.71444e+06	3.62076e+06	2.93589e+06	4.33577e+06	3.79281e+06	3.9344e+06	4.17991e+06	4.27585e+06	4.43916e+06	4.35734e+06	4.20725e+06	4.29838e+06	3.87257e+06	4.54409e+06	3.74255e+06	3.418e+06	2.55665e+06	2.92252e+06	3.61686e+06	4.16107e+06	3.28181e+06	2.84137e+06	4.14602e+06	4.74751e+06	2.34059e+06	5.3345e+06	4.394e+06	3.457e+06	2.72588e+06	2.86134e+06	4.82546e+06	6.75993e+06	8.04313e+06
P18206	0.016452	0.04361	N/A	4	3	22.8782	1.51445	0.675498	CONTROL	CASE	Vinculin OS=Homo sapiens GN=VCL PE=1 SV=4	26146.7	28325.2	24258.4	10202.4	18990.3	12079.7	11210.3	4471.95	17378.3	11169.8	15134.3	9165.95	11089.2	11435.7	8887.8	10033.7	9707.42	9576.39	5595.62	6370.31	5217.01	12807.1	4341.7	15408.4	5290.82	8207.64	5817.15	8234.25	9836.68	7114.69	13920.3	9916.87	5599.34	7500.62	11786.1	13201.5	25784.2	31311.3
P43652;Q5SWL8	0.018172	0.047418	1.7692	90	81	688.075	1.27216	0.664458	CONTROL	CASE	Afamin OS=Homo sapiens GN=AFM PE=1 SV=1	1.08853e+06	911644	606869	1.02382e+06	1.3363e+06	1.35487e+06	1.15737e+06	974908	1.23368e+06	727025	1.01495e+06	1.41959e+06	1.20825e+06	1.13746e+06	1.57638e+06	981757	672021	1.33784e+06	929592	826047	908908	429468	598165	952811	1.0069e+06	791905	797313	1.17177e+06	1.15675e+06	576659	1.01576e+06	851225	752557	505975	542778	1.66873e+06	1.07344e+06	1.00775e+06
Q6ZXV5	0.019203	0.049337	N/A	6	2	31.0138	1.33211	0.67129	CONTROL	CASE	Transmembrane and TPR repeat-containing protein 3 OS=Homo sapiens GN=TMTC3 PE=1 SV=2	55564.6	42896.2	10316.7	32128.5	34931.9	34446.4	20017.4	15485.4	32534.1	36800.9	29635.5	29019.9	29626.3	35679.3	32718.5	29576	33070.7	19756.6	28350.8	20616	12508.1	23543.4	23319.5	20222	25918.9	12678.8	13677.9	33382.7	29111.2	16132.1	34281.7	27383.4	23571.5	10718	42077.7	22140.6	54794.3	47418.4
Q14141	0.019601	0.049597	N/A	5	2	25.2239	1.74782	0.882469	CASE	CONTROL	Septin-6 OS=Homo sapiens GN=SEPT6 PE=1 SV=4	7290.99	8709.19	5994.95	23578.2	6829.23	16629	125480	132271	30083.8	69053.7	38096	39163.5	27260.7	28718.2	18849.3	17256.7	26123.5	36816.2	35463.4	85838.8	78458.2	29305.6	55150.9	92001.6	23958	136123	61884.9	39012.5	50394.9	87494.1	16339.7	48569.6	50917.8	55681.2	91375.5	82280	7189.93	9627.32
P06681	0.022396	0.055823	N/A	42	12	379.928	1.18356	0.463683	CONTROL	CASE	Complement C2 OS=Homo sapiens GN=C2 PE=1 SV=2	112307	137006	59501.6	104587	126785	107794	93562.1	110455	87624.2	167487	86291.6	96021.3	122484	126357	130774	68621.3	79216.2	94233.2	130900	106470	78602.3	85016	90033	94883.4	73385.7	77056.5	86324.5	104959	86329.6	85028.9	108266	81671	79632.5	90842.3	108876	106321	110750	151450
P01042	0.024209	0.059454	N/A	81	76	510.695	1.14904	0.477572	CONTROL	CASE	Kininogen-1 OS=Homo sapiens GN=KNG1 PE=1 SV=2	2.05275e+06	1.34593e+06	749794	1.46693e+06	1.59441e+06	1.37595e+06	1.5373e+06	1.59186e+06	1.69836e+06	1.79532e+06	1.2062e+06	1.36871e+06	1.34728e+06	1.32644e+06	1.40413e+06	1.41021e+06	1.2563e+06	1.56069e+06	1.70429e+06	1.28394e+06	1.34721e+06	760763	1.33759e+06	1.57074e+06	1.40487e+06	1.15346e+06	1.26504e+06	1.29405e+06	1.59435e+06	1.06831e+06	1.41479e+06	1.3543e+06	1.20281e+06	966572	1.30837e+06	1.31467e+06	2.02429e+06	1.48782e+06
Q99542	0.028714	0.069199	N/A	3	2	18.7734	1.28852	0.692574	CONTROL	CASE	Matrix metalloproteinase-19 OS=Homo sapiens GN=MMP19 PE=1 SV=1	180434	196760	67503.1	185689	184492	167332	103810	79963.2	162568	113584	145270	165287	156463	151737	147679	174543	161617	137081	162847	130823	123844	50628.3	61343	130098	165275	71741.4	95107.2	153763	162879	47271.9	200524	137021	121752	58644.4	58919.7	205678	177933	217503
P18428	0.029006	0.069199	N/A	6	5	44.3181	2.28112	0.924002	CONTROL	CASE	Lipopolysaccharide-binding protein OS=Homo sapiens GN=LBP PE=1 SV=3	22325.2	25764.3	2347.57	5432.48	5596.62	6514.79	1774.1	4630.27	3800.66	2296.55	10077.5	5306.66	9191.53	14531.9	4239.17	5573.03	6631.95	2265.2	1699.89	1993.12	1175.04	840.469	1254.5	3035.28	8012.16	1465.16	1100.71	4779.03	1963.8	1056.8	7090.69	1729.82	2066.93	951.897	2404.58	13992.6	22015.7	28480.4
P80108	0.039716	0.093415	N/A	11	7	67.9247	1.37108	0.836995	CONTROL	CASE	Phosphatidylinositol-glycan-specific phospholipase D OS=Homo sapiens GN=GPLD1 PE=1 SV=3	39760.9	22142.9	30954.4	26099.8	24834.6	22696.7	16682.6	11535.7	23816.2	21754.7	19867.3	16663.9	26674.8	14042.7	22322.1	18187.3	19742.8	19661.5	16691.8	10838.2	13911	8092.33	7868.12	19869.6	22681.8	7723.51	9908.58	23443.1	46801.9	6441.1	18216	20715.7	16346.5	6435.71	10571.1	20389.4	39209.7	24477.3
P55058	0.043392	0.10065	N/A	2	2	10.9244	4.31297	0.965992	CONTROL	CASE	Phospholipid transfer protein OS=Homo sapiens GN=PLTP PE=1 SV=1	11056.7	9000.06	304.767	2003.82	2565.13	1468.12	591.117	482.497	615.873	1499.17	740.199	908.496	1014.66	1069.79	1160.9	589.716	654.72	276.549	1016.42	367.905	482.974	180.746	259.981	341.689	288.724	225.065	206.76	986.379	432.516	240.602	780.904	398.265	459.089	178.608	999.753	849.664	10903.4	9948.86
Q14520	0.046942	0.10739	N/A	19	17	125.525	1.09829	0.425654	CONTROL	CASE	Hyaluronan-binding protein 2 OS=Homo sapiens GN=HABP2 PE=1 SV=1	103356	127582	83224.5	116755	126153	138013	124693	121927	122992	130914	78186	116791	128273	111671	115708	95606.9	99667.3	110598	134769	102891	109303	101963	124019	132322	104519	96752.3	115210	110176	103704	92486.8	84430.5	112224	97052	84363.8	95979.5	114175	101923	141031
Q04756	0.047716	0.10768	N/A	7	5	44.134	1.58808	0.610083	CONTROL	CASE	Hepatocyte growth factor activator OS=Homo sapiens GN=HGFAC PE=1 SV=1	13286.7	18343.4	57209.1	19829.7	20618.8	15744.4	10450	5533.6	16294.7	9164.09	11123	12953.6	11502.1	19761.9	14943.7	14015.9	6067.33	9894.83	11875.1	8932.24	13323.2	1634.76	5730.13	10003.7	12598.2	5978.81	9585.47	15428.1	8617.7	6708.36	16504.7	11526.6	4510.48	7680.73	14570.7	14906.5	13102.5	20277.2
P08571	0.053506	0.11914	N/A	7	5	44.2671	1.20016	0.323927	CONTROL	CASE	Monocyte differentiation antigen CD14 OS=Homo sapiens GN=CD14 PE=1 SV=2	39420.3	41154.3	12294.5	43448.2	38851.2	35731.9	20534	29164.4	26682.7	20403.3	20780.1	30663.1	32057	30515.7	28808.9	25487.2	20352.9	18421.6	22283.6	18066.4	22678.4	19604	19286	26161.5	20168.8	23046.6	26482.7	29708.5	30153.6	22577.2	23174.7	23566.4	20809.8	20272.1	19565	35060.5	38873.8	45492.8
P00450	0.058212	0.12625	N/A	190	176	1221	1.24191	0.606842	CONTROL	CASE	Ceruloplasmin OS=Homo sapiens GN=CP PE=1 SV=1	5.93172e+06	5.97688e+06	2.59846e+06	6.65986e+06	4.87071e+06	3.28113e+06	2.76463e+06	3.17796e+06	3.96941e+06	2.29806e+06	3.57239e+06	4.12642e+06	3.93366e+06	4.00876e+06	3.15682e+06	3.65248e+06	3.60176e+06	2.48449e+06	3.38249e+06	3.25993e+06	3.21203e+06	1.69784e+06	1.78818e+06	2.67979e+06	3.88203e+06	2.22269e+06	2.56293e+06	4.30112e+06	4.55476e+06	1.98553e+06	4.22676e+06	4.0567e+06	3.55173e+06	1.93625e+06	2.08404e+06	4.91357e+06	5.8495e+06	6.60697e+06
P00915	0.057792	0.12625	N/A	2	2	6.4089	1.71186	0.939629	CONTROL	CASE	Carbonic anhydrase 1 OS=Homo sapiens GN=CA1 PE=1 SV=2	2934.07	4296.3	3685.07	1547.08	2959.34	4195.6	1588.27	2221.12	1898.05	9303.08	2480.56	2057.89	1461.86	3000.47	2010.98	4189.83	4021.75	1158.88	1760.85	1363.5	850.915	602.238	960.586	674.287	789.746	1437.95	689.741	6644.54	1726.99	429.501	2422.68	1235.05	622.553	640.202	6838.89	1743.13	2893.4	4749.22
Q9UK55	0.060553	0.128	N/A	13	11	72.4513	1.21664	0.675389	CONTROL	CASE	Protein Z-dependent protease inhibitor OS=Homo sapiens GN=SERPINA10 PE=1 SV=1	185934	262881	176643	216799	200690	179872	112472	98634.3	172393	161964	140931	191533	192507	171295	191162	195249	211124	159062	169381	115119	92651.3	106365	134967	177426	244155	82030.1	87941	190683	235380	71595.1	215881	206547	142406	68289.1	118569	203452	183356	290594
Q86TB3	0.060208	0.128	N/A	7	2	40.3993	1.8688	0.738096	CONTROL	CASE	Alpha-protein kinase 2 OS=Homo sapiens GN=ALPK2 PE=2 SV=3	20303.1	30869.5	6786.73	46167	14326	6449.75	3948.19	1394.85	9067.24	7587.55	19267.7	5986.2	10772.1	9186.02	11724.7	12727.5	5747.67	4012.51	13683.7	9687.03	1708.71	2972.87	1077.86	4315.59	5286.8	1986.66	2738.58	22754.1	10427.8	2370.74	18858.5	7430.74	4111.64	1251.96	1373.41	16557.2	20021.7	34123.8
P04180	0.062977	0.13146	N/A	3	3	17.5311	1.36513	0.546159	CONTROL	CASE	Phosphatidylcholine-sterol acyltransferase OS=Homo sapiens GN=LCAT PE=1 SV=1	13768.1	14738.3	4299.5	12060.5	9119.33	8082.7	7332	3859.47	5943.95	6668.06	5993.82	4953.94	3807.11	3782.28	5754.97	3823.76	3146.19	3789.27	6292.28	4003.09	3882.3	4246.61	6697.71	4420.61	4295.04	6709.37	9884.68	3518.01	3063.35	6184.07	5356.19	4047.08	2826.95	5628.01	4762.08	3854.65	13577.2	16292
Q06033	0.064999	0.13317	N/A	32	25	260.187	1.19726	0.415723	CONTROL	CASE	Inter-alpha-trypsin inhibitor heavy chain H3 OS=Homo sapiens GN=ITIH3 PE=1 SV=2	326709	386531	177234	379059	298649	280478	178864	218514	144720	119880	187800	315615	200620	315981	244685	211858	265486	214349	162542	187787	195723	129600	164373	162796	273809	173926	244233	225855	193936	169741	227949	241043	258833	159723	239690	210749	322180	427279
Q9GZT3	0.06539	0.13317	N/A	2	2	16.8347	1.11953	0.442644	CASE	CONTROL	SRA stem-loop-interacting RNA-binding protein_ mitochondrial OS=Homo sapiens GN=SLIRP PE=1 SV=1	64755	63906.2	41780.2	54903.7	78202.6	73821.2	89568.7	94132.9	77792.1	82988.1	71348.6	73506.8	76553.1	89821.8	78525.6	70970.1	63152.4	59420.1	78935	75976.1	80063	95988.8	109171	96860.3	66736.7	99210.4	82036.8	77957	84729.3	85680.3	59907.4	66352.8	55901.1	73773.7	94873.4	81203.8	63857.4	70643.3
P25311	0.066541	0.13388	N/A	13	11	84.7572	1.15485	0.51646	CONTROL	CASE	Zinc-alpha-2-glycoprotein OS=Homo sapiens GN=AZGP1 PE=1 SV=2	120700	115847	78640.9	98849.4	91041.1	93563.8	61216.4	56905.6	84167.1	89871.8	79855.6	101844	112766	134141	114499	108352	111794	84208.8	118233	93325.3	85374.5	69945.9	49099.9	96616.3	119099	72927.8	66267.5	100002	100789	64724.7	101921	108504	70714.7	55233.2	73527.9	110269	119026	128060
P0C0L4	0.068499	0.13618	N/A	229	72	1828.18	1.25982	0.502458	CONTROL	CASE	Complement C4-A OS=Homo sapiens GN=C4A PE=1 SV=2	397171	479261	198570	222620	502877	382104	196807	151231	516651	308182	330927	245069	312663	543037	353074	376961	326702	273233	257479	259928	183987	221016	150308	369558	175804	257866	139309	460546	418726	169374	379738	343146	271051	150386	201980	374613	391666	529785
P04003	0.069932	0.1374	N/A	47	44	407.206	1.15896	0.503182	CONTROL	CASE	C4b-binding protein alpha chain OS=Homo sapiens GN=C4BPA PE=1 SV=2	420325	556543	503189	382201	634680	635398	261942	497119	570052	625004	320648	449032	428722	531810	521001	486806	599516	466899	511497	373670	441262	416425	413230	666642	461764	438007	238315	621125	352596	313813	378710	556852	278202	376633	389898	541638	414498	615214
P02533;P08779	0.075542	0.14669	N/A	2	2	10.015	1.59939	0.213715	CASE	CONTROL	Keratin_ type I cytoskeletal 14 OS=Homo sapiens GN=KRT14 PE=1 SV=4	128470	246435	145301	464512	134567	368075	231834	59984.6	339193	413143	273881	339187	372942	497435	264596	333360	512632	164167	114948	196246	125923	1.16635e+06	1.16949e+06	1.14642e+06	225930	144679	213443	191622	342906	574105	110615	410507	149394	303558	758949	504127	126689	272415
P00748	0.082234	0.15785	N/A	4	3	30.7165	1.39908	0.296738	CONTROL	CASE	Coagulation factor XII OS=Homo sapiens GN=F12 PE=1 SV=3	5332.14	8975.59	4718.33	8060.16	5721.5	3892.46	7030.46	1595	8897.49	15887.6	7566.34	3196.1	5200.79	6970.18	6992.89	7324.16	1912.37	3416.67	11039.8	5647.48	4481.35	4013.41	2758.27	11053.3	6556.5	4780.86	2447.76	9339.75	3148.09	5395.24	1734.17	1960.57	2626.71	2363.31	2417.16	8403.88	5258.22	9921.81
Q86UP2	0.084984	0.15958	N/A	5	3	32.6912	1.55823	0.485212	CONTROL	CASE	Kinectin OS=Homo sapiens GN=KTN1 PE=1 SV=1	142977	37180.8	10318.3	47729.1	205478	50544.3	79871.4	45794.3	42134.8	110403	36214.3	19159.6	48903.9	90153	52949.1	33319.6	108034	22711.7	60655.3	69199	31151	38080.6	53593	18335.3	25864.9	9176.55	110636	31177.1	31636	11427.3	65300.1	39193.5	63885.8	12990.1	69528.6	33436.1	140995	41100.4
C9J366;Q9P0W5	0.085046	0.15958	N/A	2	2	11.125	1.168	0.444889	CONTROL	CASE	IQCJ-SCHIP1 readthrough OS=Homo sapiens GN=IQCJ-SCHIP1 PE=1 SV=3	36079.2	24439.4	13358.4	35198.7	30119.2	30626.1	34044.4	24784.3	31307.1	35200.2	25423.4	25740.1	27790.6	30928.2	41101.1	31412.3	31440.1	38931.2	41508.4	38015.6	40130.4	14338.9	25909.5	38584.2	38011.2	30149.9	26682.2	31093.9	22706.8	16706.5	20487.6	21166.6	29081.3	18971	17267.1	22227.5	35579.1	27015.8
P02746	0.089217	0.16555	N/A	11	9	101.498	1.11515	0.356306	CONTROL	CASE	Complement C1q subcomponent subunit B OS=Homo sapiens GN=C1QB PE=1 SV=3	47627.3	89716.7	72048.6	54518.3	63857.7	77595.5	53453.1	86455.5	72100.2	54701.1	62873	62334.9	55643.1	58098.7	54419.5	65803.3	59244.3	65751.6	64347.2	46106.8	60574.9	55226.1	55884.1	57394.9	64516.7	87913.6	53198.2	48312.3	69024	47670.7	73987.2	50488.3	48569.1	49113.5	45956.4	65403.2	46967.1	99174.8
Q6P995	0.090877	0.16677	N/A	7	3	43.9687	1.31308	0.636439	CONTROL	CASE	Protein FAM171B OS=Homo sapiens GN=FAM171B PE=2 SV=3	7878.84	7440.11	32755	8815.53	8719.28	8713.3	9093.12	7942.89	8478.18	8736.77	8441.58	9639.66	8038.9	10022.9	10904.6	8365.02	8772.67	10821.4	9759.45	9840.31	9844.35	5145.07	7490.04	9862.95	8748.72	9555.21	9273.25	6742.33	6164.53	7901.05	8071.24	5622.17	6768.91	6773.12	7670.1	6268.78	7769.62	8224.46
P04196	0.094211	0.16875	N/A	51	50	333.031	1.22595	0.430933	CONTROL	CASE	Histidine-rich glycoprotein OS=Homo sapiens GN=HRG PE=1 SV=1	1.0135e+06	1.08484e+06	678010	999034	825718	624862	364869	407332	735926	694079	490838	736219	602779	504358	721681	759710	489607	330256	597205	667185	476046	277901	236342	580632	652355	371857	270085	757230	805308	529810	1.06097e+06	611581	487545	413247	425741	616469	999453	1.1992e+06
Q9UIF8	0.094988	0.16875	N/A	6	4	30.615	1.42821	0.70804	CONTROL	CASE	Bromodomain adjacent to zinc finger domain protein 2B OS=Homo sapiens GN=BAZ2B PE=1 SV=3	21598.7	20647.3	105804	23284.9	23847	27137.9	21393.8	19280	26135.6	23817.7	20307.5	20619.4	23584.7	22377	25358.8	19423.3	20007	22711	28560.7	18735.7	18385.8	17307.4	20930.8	24194	25894.6	17862	22280.4	19410.2	16588.4	18568	24132.1	17809.2	17780	13306	16930	13081	21299.3	22824
Q5T013	0.094611	0.16875	N/A	5	2	35.5779	1.24109	0.293504	CONTROL	CASE	Putative hydroxypyruvate isomerase OS=Homo sapiens GN=HYI PE=1 SV=2	17969.5	26456.2	7875	18662.9	27821.5	25372.1	19086.6	25668.6	15185.7	40968.8	14758.6	14051.6	24608.4	24486.3	32191	9340.91	19270.7	13978.6	36402.5	20347.9	21027.1	11174	15964.6	28257.8	17956.5	17853.3	14421.8	22830.7	11665.3	12951.2	16859.5	12530.2	18943.8	13371.9	28797.9	13622.9	17720.4	29245.2
P02765	0.10149	0.17473	N/A	64	60	399.859	1.17459	0.355364	CASE	CONTROL	Alpha-2-HS-glycoprotein OS=Homo sapiens GN=AHSG PE=1 SV=1	1.99979e+06	2.49995e+06	1.696e+06	2.37073e+06	2.57648e+06	2.59997e+06	2.80563e+06	2.61155e+06	2.09883e+06	1.99223e+06	2.05539e+06	2.93047e+06	2.10251e+06	1.91165e+06	2.85775e+06	2.81971e+06	1.00304e+06	2.5492e+06	3.37908e+06	3.00952e+06	2.99359e+06	1.18867e+06	2.26468e+06	1.72032e+06	2.62026e+06	2.03019e+06	3.49806e+06	4.20851e+06	4.48507e+06	2.02656e+06	3.86688e+06	3.34151e+06	2.97158e+06	2.63983e+06	1.95758e+06	2.32289e+06	1.97207e+06	2.7635e+06
P02654	0.1012	0.17473	N/A	24	22	158.956	1.21234	0.35064	CONTROL	CASE	Apolipoprotein C-I OS=Homo sapiens GN=APOC1 PE=1 SV=1	298357	327646	123593	227532	313050	242664	226406	152319	217100	423784	246816	141041	226426	149400	270438	141986	232352	197292	387940	240694	344738	73160.8	165415	213783	158672	158834	194873	218520	152905	185413	261922	182128	222204	101750	251413	228734	294221	362187
P60709;P63261	0.099607	0.17473	N/A	31	10	243.811	1.3468	0.673087	CASE	CONTROL	Actin_ cytoplasmic 1 OS=Homo sapiens GN=ACTB PE=1 SV=1	50775.1	47322.5	203867	49888.3	60894.7	104299	32192.6	17619.6	43437.8	39046	49724.1	52074.5	35656.6	59753.4	35086.4	44217.5	59646.2	40987.8	80733.1	81922.6	74068.7	152378	110695	72782.2	103081	56116.9	67122	50139.7	46522	82132.1	110624	45953.7	67977.8	108456	70732.9	33535.7	50071.2	52311.3
P06727;O95236	0.11053	0.18346	N/A	126	106	891.171	1.13902	0.459744	CONTROL	CASE	Apolipoprotein A-IV OS=Homo sapiens GN=APOA4 PE=1 SV=3	2.20452e+06	2.30649e+06	1.1857e+06	1.6942e+06	2.19829e+06	1.78531e+06	2.05546e+06	3.0315e+06	1.78387e+06	1.69856e+06	1.60883e+06	1.83786e+06	2.49598e+06	2.09091e+06	1.86864e+06	2.57295e+06	2.99834e+06	1.86121e+06	2.72601e+06	1.70185e+06	2.01324e+06	1.2165e+06	1.64451e+06	1.36093e+06	1.77697e+06	1.49883e+06	1.62494e+06	1.74933e+06	2.74392e+06	1.09316e+06	2.26185e+06	2.50395e+06	1.76339e+06	2.04351e+06	2.14191e+06	2.28615e+06	2.17396e+06	2.54964e+06
P55056	0.11096	0.18346	N/A	9	6	66.263	1.2102	0.349979	CONTROL	CASE	Apolipoprotein C-IV OS=Homo sapiens GN=APOC4 PE=1 SV=1	33702.7	45457.7	13804.7	46673.7	55599.6	48151.7	32408.1	41777.8	31224.1	57511.4	32187.7	19752.3	46077.2	45169.9	55559	20006	39914.4	28676	40869.9	31581.6	35012.8	14906.1	29252.3	38597.5	38255.8	22432.4	21695.9	63416	33218.4	23734.9	33871	25781.9	26664.5	18189.5	51897.7	34546.8	33235.5	50249.9
Q96ET8	0.11	0.18346	N/A	2	2	9.4869	1.0571	0.373838	CASE	CONTROL	Golgi apparatus membrane protein TVP23 homolog C OS=Homo sapiens GN=TVP23C PE=1 SV=3	30511	38794.2	20886.6	29563	31303.2	33762	33749.8	34288.6	34456.6	32033.3	30073.9	38842.9	35637.2	34079.2	32532.7	33364.9	32450.2	31548.7	34815.5	32760	33973.3	36939.4	35195.5	38291.2	35358.5	42096.9	32263	34177.1	35613.4	33723.1	33620.4	33772.5	29979.4	34289.7	30242.4	36666.4	30088.1	42883.9
P02745	0.11349	0.18582	N/A	3	3	27.7496	1.3896	0.832456	CONTROL	CASE	Complement C1q subcomponent subunit A OS=Homo sapiens GN=C1QA PE=1 SV=2	29731.2	61062.4	52268.2	53874.1	23396.8	26046	19626.7	17522.9	30937.6	27500.9	44698.3	30860.6	35575.8	36705.2	27409.8	36540.2	38352.7	15336.1	27856.5	19415.5	17369	11245	8545.91	16439.7	22877.2	24908.6	5718.56	31191.1	61490.4	8176.17	25480.2	28699.9	19654.7	8691.76	9343.98	89809.8	29319.1	67499.7
Q562R1	0.11612	0.18828	N/A	11	2	84.0852	1.27136	0.274663	CASE	CONTROL	Beta-actin-like protein 2 OS=Homo sapiens GN=ACTBL2 PE=1 SV=2	1146.4	1799.06	4781.44	2793.87	3459.69	2706.68	1128.94	575.294	2868.77	1966.49	2070.96	2877.7	5951.24	4679.62	5105.87	4562.2	3084.69	2006.12	2087.08	3444.11	2904.98	2466.11	2296.04	4355.52	4862.62	3009.81	1050.2	5143.13	4964.03	3484.79	1611.7	5622.03	4819.22	3615.33	3214.64	6441.98	1130.51	1988.72
Q9UPP2;A0A0G2JN53	0.12217	0.19617	N/A	3	3	15.7151	1.17932	0.358106	CONTROL	CASE	IQ motif and SEC7 domain-containing protein 3 OS=Homo sapiens GN=IQSEC3 PE=2 SV=3	32387	37025.8	8920.48	22099.3	30054.7	29124.7	34088.3	29176.2	26680.1	33794	28197.3	35591.2	44197.6	27307.2	33941.4	31743.7	50588	34166.4	35624.7	35812.3	53809.8	14069.7	26960	33892.1	38001.4	30988	26371.7	26848.4	19319.4	15344.9	30473.2	21145.7	27116	20783.8	16995.3	20852.5	31938	40929.1
Q9P2M7	0.12847	0.20432	N/A	6	2	30.388	1.57138	0.434872	CONTROL	CASE	Cingulin OS=Homo sapiens GN=CGN PE=1 SV=2	1831.74	2524.29	7375.28	1818.61	1267.57	697.721	456.869	823.107	1518.22	720.82	1871.84	1226.85	1128.73	1163.11	1206.94	1924.38	1195.45	733.03	1170.07	1215.54	660.612	538.649	960.172	1011.13	1050.61	762.356	1058.76	1563.98	493.906	1508.75	2184.58	985.758	967.468	348.147	1418.56	725.657	1806.35	2790.41
P07357	0.1306	0.20575	N/A	35	33	268.404	1.09952	0.347988	CASE	CONTROL	Complement component C8 alpha chain OS=Homo sapiens GN=C8A PE=1 SV=2	258331	270092	166531	301127	195984	198522	257160	199089	190561	215165	230742	196328	185917	205636	210647	199545	164981	274485	249490	251507	199115	171533	279643	176628	236712	250668	290135	269390	205952	264895	255985	204968	267680	286511	167377	323978	254750	298566
P27169	0.13558	0.21161	N/A	29	26	269.656	1.14657	0.364775	CONTROL	CASE	Serum paraoxonase/arylesterase 1 OS=Homo sapiens GN=PON1 PE=1 SV=3	1.09339e+06	1.03741e+06	348814	802810	888577	793546	603465	639788	805146	1.05118e+06	656297	567871	957772	562273	747707	660310	954976	714093	765017	817591	1.05049e+06	237430	521646	794700	720234	644735	718278	716285	510473	497432	744699	826999	902863	441611	646711	640425	1.07824e+06	1.14677e+06
P02100	0.1401	0.21664	N/A	4	3	35.4015	1.43769	0.529911	CONTROL	CASE	Hemoglobin subunit epsilon OS=Homo sapiens GN=HBE1 PE=1 SV=2	32904.3	28914.6	170358	33910.2	36286.4	36292.4	35021.8	53526.9	33540	27319.5	31418.5	30987.3	23767.4	38410.5	27585.3	27462.7	29108	27327.4	24885.1	27202.1	28978.2	37741.6	30292.1	35230.4	28660.6	27818.3	21730.8	22293.1	31954.3	18966.8	29005.6	23227.9	24928.4	29253.2	24972.6	23894.9	32448.2	31962.8
Q9UQE7	0.14313	0.2193	N/A	5	2	28.0332	1.19563	0.271291	CONTROL	CASE	Structural maintenance of chromosomes protein 3 OS=Homo sapiens GN=SMC3 PE=1 SV=2	18926.2	9109.47	10836.4	17249.9	25524.1	28319.8	12210.9	11005.3	24754.8	19743.4	13099	26850.6	30112.9	22778.4	24538.9	21798	38642.5	25319.2	35119.1	24660.4	21317.6	13276.1	17313.9	16392.7	29848.3	14815.1	17845.9	24608.3	20292	10390.7	20232.1	16845.7	24871	11802.8	9445.77	17303.6	18663.8	10069.8
Q8IWC1	0.15666	0.23783	N/A	8	5	40.5366	1.14882	0.337413	CONTROL	CASE	MAP7 domain-containing protein 3 OS=Homo sapiens GN=MAP7D3 PE=1 SV=2	81137.9	64655.7	47299.8	90159.6	83867.8	116531	55881	47000.4	114227	67924.7	64861.3	78256.9	104779	85214.9	111868	85731.6	89874.6	102981	112321	75299.2	89899.6	70864.9	56292.1	80147.8	132747	61905.5	70364.5	92264.3	73319.9	41958	97095.1	69840.5	85668.4	43395.8	39164.8	69462	80013.2	71471.8
Q03591	0.16541	0.24886	N/A	16	4	153.942	1.19689	0.236237	CASE	CONTROL	Complement factor H-related protein 1 OS=Homo sapiens GN=CFHR1 PE=1 SV=2	16937.5	19063.6	25032.7	14667.2	17733.8	15366.7	27254	22915.7	12920.1	18203.7	14768.8	13151.5	11131.4	16753.6	10113.5	15197.8	12068.9	19489.8	28506.1	29744.4	16075.9	35868	18773.2	35727.1	13444.4	28900.2	11642.8	7967.29	31186.7	22246.1	14018.1	22029.2	8362	14634.7	24442	19703.5	16702.7	21073.3
Q96KN2	0.17636	0.26296	N/A	10	8	71.9969	1.21417	0.199561	CONTROL	CASE	Beta-Ala-His dipeptidase OS=Homo sapiens GN=CNDP1 PE=1 SV=4	34816.5	7828.28	14809.2	47853.1	19286.3	43982.1	17819.9	22249.8	39671.7	30659.8	44764.4	31103.9	47244.4	30518.3	44243.3	39105.1	19230.6	22019.8	41038.7	20413.2	21358.6	9385.9	14894.8	31891	36069.2	23988.8	12301.1	42533.6	35465.9	19353.7	41173.9	25434.1	21384.8	17591.4	16995.2	50617.7	34333.8	8653.55
P20742	0.17944	0.26519	N/A	29	11	261.948	1.23321	0.297365	CASE	CONTROL	Pregnancy zone protein OS=Homo sapiens GN=PZP PE=1 SV=4	33362.1	31802.5	84090.2	31047.2	30474.3	52898.5	52443.2	53561.8	42381.2	50137.4	18538.3	31475	21158.3	48741	24121.8	21165.8	17091.2	25976.7	22497	32434.6	65942.7	28959	44263.2	71542.5	35112.9	45007.2	38708	71281.9	67799.8	38047.3	16664.4	37817.1	17376.8	25104.4	43885.4	84667.2	32899.7	35155.2
Q9Y6X9	0.18952	0.27722	N/A	5	4	27.1978	1.10882	0.17178	CONTROL	CASE	MORC family CW-type zinc finger protein 2 OS=Homo sapiens GN=MORC2 PE=1 SV=2	58496.3	66228.2	22870	80390.9	77476.9	62685	69716	63459.3	76828.3	69604.3	51388.7	79931.9	73067.1	86070.6	98910.8	88992.7	82223.3	87501.5	81130.2	73127.1	70743.6	34882.9	56608.3	81126.1	83801.3	59299.7	64602.7	73380.5	93185.5	42320.8	70523	63618	75950.9	57633.9	49587.7	60726.9	57685.4	73210
P04264	0.1909	0.27722	N/A	16	11	100.806	1.30402	0.171032	CASE	CONTROL	Keratin_ type II cytoskeletal 1 OS=Homo sapiens GN=KRT1 PE=1 SV=6	11113.3	14769	7972.3	25454.9	19487.5	20232.9	17982.9	29831.4	30602.1	13667	12263.5	12100.7	13057.7	17432	14610.6	13782.2	18388.5	16588.6	15781.3	7488.54	17075.1	20259.3	11332.6	12664	73384.2	20876.7	28641.5	20470.7	26218.3	14643.3	19183.3	18690	45828.8	12405.6	17465.2	12705.2	10959.3	16326
P20851	0.23918	0.34434	N/A	7	6	49.8866	1.13472	0.473155	CONTROL	CASE	C4b-binding protein beta chain OS=Homo sapiens GN=C4BPB PE=1 SV=1	17757.7	24387.3	19454.9	17038.4	28999.1	30751.1	18588.3	23567	28349.9	27304.3	19170.9	22753.3	21960.8	30184.4	23063.6	29096.3	32624.4	22029.7	24223.4	19633.2	18646.2	8045.22	18043	21302.8	27610.3	22475.7	22811.1	32837.8	9389.5	23358.6	27348.5	34651.7	11728.4	8884.53	16776.6	40199.4	17511.5	26958.2
P10643	0.24531	0.35015	N/A	47	38	337.569	1.07875	0.170388	CONTROL	CASE	Complement component C7 OS=Homo sapiens GN=C7 PE=1 SV=2	208175	302743	235514	341197	247342	214752	248859	428609	214860	228569	298432	323839	272912	293817	243219	305226	227210	289541	256162	234272	339769	187356	236421	219026	253020	322941	321637	233786	254478	284544	278225	222106	245772	270302	201527	192027	205289	334658
P10909	0.25367	0.35901	N/A	57	49	488.442	1.06041	0.275377	CONTROL	CASE	Clusterin OS=Homo sapiens GN=CLU PE=1 SV=1	614635	653306	556460	615658	638963	579397	587332	480139	676466	513930	450349	573401	571740	585868	624977	593079	512944	554803	586415	505260	606165	286499	449883	609734	622688	559503	623817	573059	651305	358069	691161	566243	528788	453349	528685	641813	606115	722178
P02750	0.25886	0.36327	N/A	35	32	280.866	1.17031	0.176004	CASE	CONTROL	Leucine-rich alpha-2-glycoprotein OS=Homo sapiens GN=LRG1 PE=1 SV=2	426570	582540	267079	476583	510550	512515	316665	331113	374112	308619	381881	542970	469509	417137	201692	341238	417647	217686	337360	431926	512354	1.2694e+06	582803	292208	361475	473154	367980	347931	365337	398555	482561	531537	324516	321758	286862	433346	420657	643952
P04004	0.28108	0.39116	N/A	77	58	347.887	1.05962	0.224723	CASE	CONTROL	Vitronectin OS=Homo sapiens GN=VTN PE=1 SV=1	1.45389e+06	1.10047e+06	793502	1.21342e+06	1.11365e+06	1.14675e+06	1.09518e+06	1.16309e+06	1.22478e+06	1.30008e+06	988262	1.41736e+06	995533	1.13363e+06	1.13489e+06	1.12171e+06	897380	1.43348e+06	1.17018e+06	1.26302e+06	939112	888278	1.3069e+06	1.4531e+06	1.15476e+06	1.1572e+06	1.26881e+06	1.22324e+06	1.79426e+06	1.29539e+06	1.26395e+06	1.09605e+06	1.25961e+06	982552	1.19622e+06	1.21784e+06	1.43374e+06	1.21649e+06
Q7LBC6	0.28763	0.39697	N/A	5	3	33.0108	3.79117	0.615011	CONTROL	CASE	Lysine-specific demethylase 3B OS=Homo sapiens GN=KDM3B PE=1 SV=2	1452.54	989.31	43471.6	888.319	1179.63	2158.97	1187.92	1852.86	1744.96	1017.5	804.013	1305.02	839.962	1746.31	1588.34	872.636	913.807	740.571	1024.61	913.117	231.245	500.193	992.193	2292.4	1188.94	359.011	382.43	1532.69	2132.04	597.439	678.098	1015.55	546.054	505.517	835.226	822.029	1432.41	1093.6
P0DJI8;P0DJI9	0.29083	0.39811	N/A	7	4	70.9809	1.60458	0.0606678	CASE	CONTROL	Serum amyloid A-1 protein OS=Homo sapiens GN=SAA1 PE=1 SV=1	9229.86	7560.79	2277.13	3684.51	6340.49	19584.9	40040	23911.7	4503.72	8614.57	10902.6	6423.52	6994.75	5558.98	3484.63	3428.21	48571.2	6143.96	4423.07	26301.1	6725.67	97034.4	22490.5	18700.2	3235.71	57411.6	9457.2	4056.53	7698.2	3961.6	1639.49	5505.09	3257.69	3391.99	7575.12	39816.6	9101.92	8357.86
Q9NZP8	0.30051	0.40802	N/A	13	8	80.3185	1.59881	0.195659	CONTROL	CASE	Complement C1r subcomponent-like protein OS=Homo sapiens GN=C1RL PE=1 SV=2	36287.8	44187.5	302855	40191.1	39598.3	32727.4	26821.2	22294.3	39824.7	16705.2	24817.2	30210.1	25822	26429.6	25006.5	23347	22211.4	24046.2	21631.9	22514.7	35559.8	25905	32445	18638.4	25501.4	40062	44382.5	31148.3	29219.4	22930.6	26674.4	20921.8	20442.3	20762.6	19343.7	25246.6	35784.7	48845.8
P29622	0.30885	0.41566	N/A	17	17	107.82	1.07751	0.0972554	CONTROL	CASE	Kallistatin OS=Homo sapiens GN=SERPINA4 PE=1 SV=3	196130	181836	327813	193337	162034	146771	132293	205593	168613	165568	132039	157160	165988	168988	159944	167144	120515	139979	140414	151164	156791	143518	145376	210076	151451	143956	125785	164414	168790	160977	175933	137783	131192	168407	191576	156711	193411	201006
P00488	0.31112	0.41566	N/A	5	3	35.0243	1.78152	0.162097	CONTROL	CASE	Coagulation factor XIII A chain OS=Homo sapiens GN=F13A1 PE=1 SV=4	3456.51	4047.13	41281.3	5771.13	3392.34	3566.87	1083.62	1227.46	2592.12	2749.14	3457.13	2448.94	2692.48	5457.64	2875.25	3410.91	1484.21	3185.69	2418.27	1288.17	2839.83	1602.57	1884.54	1900.59	4623.47	1881.32	2148.88	4689.73	3936.2	2539.03	2460.36	3392.42	1495.31	3364.12	2653.12	5815.09	3408.59	4473.79
P01034	0.32934	0.43651	N/A	5	2	23.0241	1.27104	0.050454	CASE	CONTROL	Cystatin-C OS=Homo sapiens GN=CST3 PE=1 SV=1	1761.55	2910.21	2360.82	5041.04	1849.98	1977.07	3439.53	955.687	1407.59	3391.49	3854.42	3067.32	2172.02	2389.55	1904.72	1761.79	2415.89	2411.13	2565.36	2646.95	1266.01	6066.39	612.809	1577.36	2213.87	1032.68	1008.25	8132.28	7067.57	2013.99	3101.62	2583.66	2037.69	1542.32	1254.26	10017.4	1737.13	3217
P19827	0.34982	0.46001	N/A	85	74	651.611	1.06973	0.148941	CONTROL	CASE	Inter-alpha-trypsin inhibitor heavy chain H1 OS=Homo sapiens GN=ITIH1 PE=1 SV=3	1.43924e+06	1.77351e+06	1.21208e+06	1.75962e+06	1.68273e+06	1.39534e+06	1.37182e+06	705214	1.76511e+06	1.46903e+06	1.11624e+06	1.28538e+06	1.4916e+06	1.50979e+06	1.44863e+06	1.31717e+06	1.05568e+06	1.17412e+06	1.52675e+06	1.34555e+06	1.12413e+06	661530	953102	1.24988e+06	1.391e+06	1.07439e+06	1.1563e+06	1.52182e+06	1.73667e+06	1.36138e+06	1.32352e+06	1.73806e+06	1.24998e+06	1.13678e+06	1.22688e+06	1.91323e+06	1.41929e+06	1.96047e+06
P36955	0.36068	0.46928	N/A	23	20	190.627	1.05702	0.132363	CASE	CONTROL	Pigment epithelium-derived factor OS=Homo sapiens GN=SERPINF1 PE=1 SV=4	183690	201379	129804	138637	194540	165129	175696	157160	159655	207571	131987	177416	226702	174974	174029	121819	148243	144368	193958	162404	241276	150128	142677	245306	181939	198081	172867	157544	161210	136130	183824	193936	162330	159227	152782	231151	181143	222608
P13645	0.3625	0.46928	N/A	6	6	56.0756	1.06717	0.189043	CASE	CONTROL	Keratin_ type I cytoskeletal 10 OS=Homo sapiens GN=KRT10 PE=1 SV=6	71526.4	53883.9	121836	88007.8	74953.3	78506.3	103332	91562.5	105126	99920.6	66496.5	86621.4	106170	99465.8	72326.9	68423.5	80296.3	131567	89536.3	99314	95258.2	100415	115665	106457	117109	107532	110994	64061.3	93187.7	122364	71723.7	79028.9	96603.2	54363.5	85888.2	93291.8	70534.8	59564.4
O00750	0.40677	0.52254	N/A	4	3	14.7453	1.09342	0.123698	CONTROL	CASE	Phosphatidylinositol 4-phosphate 3-kinase C2 domain-containing subunit beta OS=Homo sapiens GN=PIK3C2B PE=1 SV=2	20049	18530.6	41310.7	18689.8	18902.4	17217.2	14739.4	13086.2	14963.4	13689.4	14574.7	15997.4	13354.2	15001.5	16561.7	18307.2	13877.7	16555.6	17510.7	13725.9	16591.2	8416.51	13709.8	10445	18103.6	14282.3	21173.4	18716.8	24127.9	13879	22677.8	18408.6	18321.3	13671.8	11713.7	14459.2	19771.1	20484.1
Q16610	0.41466	0.52861	N/A	16	16	131.832	1.19246	0.539769	CASE	CONTROL	Extracellular matrix protein 1 OS=Homo sapiens GN=ECM1 PE=1 SV=2	51120.2	43355.9	258665	38798.5	32729.9	37489.7	73294.3	57582	37894	55024.2	55028.2	35357.2	32402.1	42171.9	43426.1	36574.4	35201.5	58851.7	56679.2	70296.4	60871.1	78493.8	84401	42261.7	39222.5	83040.4	102158	45300.7	48359.1	91089.6	57402.8	55348.5	77312.3	113232	73407.9	31850.8	50411.6	47926.6
P02753	0.43777	0.55385	N/A	41	36	239.476	1.05337	0.172325	CASE	CONTROL	Retinol-binding protein 4 OS=Homo sapiens GN=RBP4 PE=1 SV=3	306393	332032	375626	322905	452171	370416	265814	202202	440719	470545	210400	364396	376722	438215	355107	330392	262723	419799	402478	398488	367400	323723	361262	454676	369650	327860	266949	287043	395415	459556	266096	372614	355573	407846	481324	418283	302146	367036
O95568	0.44316	0.55646	N/A	5	4	29.3193	1.0869	0.153908	CONTROL	CASE	Histidine protein methyltransferase 1 homolog OS=Homo sapiens GN=METTL18 PE=1 SV=1	14716.1	11970.3	5985.37	9707.34	12800.2	19238.3	18859	10736.4	20564	13580.7	9097.32	22634	16342.9	19918.1	15467.4	12754.1	16202.4	18648.6	15611.6	15200.6	12461.3	11076.2	9083.56	16914	16262.9	11182.4	12481.7	17926.3	21359.4	7310.48	11169.1	14849.3	15419.8	7821.12	8601.58	25356.3	14512.1	13232.2
P02656	0.46509	0.57703	N/A	23	23	143.325	1.12033	0.116843	CONTROL	CASE	Apolipoprotein C-III OS=Homo sapiens GN=APOC3 PE=1 SV=1	388018	359838	230774	356071	487366	331159	470999	968863	322202	1.34955e+06	505046	357223	470049	325414	604023	286445	465191	681620	516240	570502	323650	153457	413356	386641	490111	220391	475335	612549	654010	319778	617158	380578	426935	375431	579287	568767	382639	397773
P02760	0.46646	0.57703	N/A	46	42	330.101	1.03815	0.0629568	CONTROL	CASE	Protein AMBP OS=Homo sapiens GN=AMBP PE=1 SV=1	802308	924949	442113	1.04229e+06	921865	742452	886931	476657	909719	854232	924472	916728	871781	875883	864596	869407	745053	985335	968393	916258	788785	647512	733175	674100	822269	832214	806952	806236	949563	845937	897761	816019	781924	791988	756598	944162	791186	1.02246e+06
P68871;P69891;P69892	0.47334	0.58123	N/A	20	15	182.377	1.27948	0.0503387	CASE	CONTROL	Hemoglobin subunit beta OS=Homo sapiens GN=HBB PE=1 SV=2	77587.2	101877	65831.1	85336	65280.1	116782	55678.2	34280.9	75383.4	312740	101744	74988.4	73607.4	123503	121956	112914	117978	29977	57193.3	38573.8	27997.6	74953.1	155895	106758	52206.9	57174.5	50807.4	237870	90292.8	114722	65738.7	119627	33398.1	36533.5	648075	155329	76511.7	112617
Q7Z794	0.50788	0.6191	N/A	4	3	25.5574	1.10414	0.184065	CASE	CONTROL	Keratin_ type II cytoskeletal 1b OS=Homo sapiens GN=KRT77 PE=2 SV=3	29995.7	36142	21863.4	26760	90187	69124.7	10998.3	27809.9	76350.8	61362	13847.7	24255.7	17155	57022	46133.5	32347.4	49770.8	67352.3	57851	52770.8	31160.2	27638.7	52164.8	43858.4	38774.4	72475.5	27579.6	62046.1	57418.9	19736.3	37043.1	68361	57380.1	62417.8	59696.7	35942.2	29579.9	39952.1
Q9UGM5	0.52813	0.63911	N/A	10	9	58.1171	1.06603	0.0589629	CONTROL	CASE	Fetuin-B OS=Homo sapiens GN=FETUB PE=1 SV=2	61141.4	69165.3	69885.2	60730.2	46705.2	22075.3	52706.1	42518.6	38296.6	41437.1	33509.6	28476.6	37064.1	35347	33697	38409.5	26437.5	30719.1	34340.9	33143.6	42915.5	29818.3	44493.9	42013.5	33721	34817.5	48334.7	42677	36572.7	44625	40568.3	37684.9	28223.8	23170.9	66985.7	43919.2	60293.9	76456.8
P51884	0.53785	0.64619	N/A	31	25	241.794	1.04662	0.095781	CONTROL	CASE	Lumican OS=Homo sapiens GN=LUM PE=1 SV=2	316323	387591	437978	397868	358425	317176	359716	531112	277587	248358	251136	416817	365048	289817	369135	328747	257181	295428	301910	263870	472383	245437	273814	256651	309624	374076	411082	352947	421351	304429	462119	261749	284839	319020	262574	287076	311938	428451
Q0VG73	0.58535	0.695	N/A	2	2	16.7439	1.257	0.38608	CONTROL	CASE	Putative uncharacterized protein LOC152225 OS=Homo sapiens PE=5 SV=1	3455.43	9968.09	1401.63	3346.34	3671.09	77051.8	62611.3	52536.3	81416.4	57456	2055.36	48611.8	84993.9	68531	5411.38	34841.1	4044.99	4129.15	103554	2416.43	2897.78	1126.43	1603.19	93204.9	5666.65	108360	1295.78	2983.23	4906.1	327.033	1247.8	968.926	141673	1367.19	41334.7	93353.1	3407.53	11018.9
Q8WXW3	0.5868	0.695	N/A	6	2	35.4821	1.08614	0.0503006	CONTROL	CASE	Progesterone-induced-blocking factor 1 OS=Homo sapiens GN=PIBF1 PE=1 SV=2	8876.14	4641.96	45371.6	8981.76	15309	10824.4	14756.8	15845	24595.6	17833.8	9064.1	17345.1	12910.6	21451.8	12329.4	13439	12796.2	10393.1	18531.1	16722.1	19216.1	20635.6	10753.1	17885.7	11987.3	13549.6	9709.31	13751	19184.3	14198.5	8938.89	14678.4	12239.9	13517.7	14757.2	11533	8753.09	5131.32
P02749	0.60387	0.69974	N/A	74	70	386.227	1.03653	0.0902264	CASE	CONTROL	Beta-2-glycoprotein 1 OS=Homo sapiens GN=APOH PE=1 SV=3	2.06847e+06	2.3915e+06	1.48639e+06	2.52489e+06	2.34522e+06	1.408e+06	1.82414e+06	1.57934e+06	2.91554e+06	2.46161e+06	1.82689e+06	2.6753e+06	2.66877e+06	2.95716e+06	2.42676e+06	2.74361e+06	1.96204e+06	2.76143e+06	2.94876e+06	2.37895e+06	2.20447e+06	2.21545e+06	2.31868e+06	2.62619e+06	2.47298e+06	2.02384e+06	1.20928e+06	2.9412e+06	3.19974e+06	2.36549e+06	2.79892e+06	3.04327e+06	2.32197e+06	2.1413e+06	2.14642e+06	2.37611e+06	2.0398e+06	2.64362e+06
Q14624	0.60743	0.69974	N/A	111	101	914.586	1.03278	0.0699906	CONTROL	CASE	Inter-alpha-trypsin inhibitor heavy chain H4 OS=Homo sapiens GN=ITIH4 PE=1 SV=4	1.95386e+06	2.35599e+06	1.36808e+06	2.77578e+06	1.68745e+06	1.0685e+06	1.86084e+06	1.87286e+06	1.89737e+06	2.36225e+06	1.9333e+06	1.98069e+06	1.62061e+06	1.67223e+06	1.69235e+06	1.79131e+06	1.57227e+06	1.86576e+06	1.88272e+06	2.2272e+06	1.44834e+06	1.4354e+06	1.37622e+06	1.65887e+06	1.60475e+06	1.88482e+06	1.58052e+06	1.96737e+06	1.94334e+06	1.97032e+06	1.87665e+06	2.05603e+06	1.84352e+06	1.37498e+06	1.83718e+06	2.42207e+06	1.92678e+06	2.60436e+06
P02748	0.60152	0.69974	N/A	58	56	452.393	1.02794	0.0936027	CONTROL	CASE	Complement component C9 OS=Homo sapiens GN=C9 PE=1 SV=2	763915	1.0489e+06	512702	856091	845842	954480	869430	649985	880089	724345	607947	933553	957096	971916	750857	769577	992141	688556	831970	816627	842243	855187	878732	835965	839988	927521	810689	673420	924754	706431	745593	726748	616394	765906	629854	990574	753325	1.15947e+06
P04278	0.60756	0.69974	N/A	10	8	73.1694	1.13557	0.0560532	CASE	CONTROL	Sex hormone-binding globulin OS=Homo sapiens GN=SHBG PE=1 SV=2	45087.6	59352.2	36430.6	104312	31206.1	31795.7	25065.3	13257.1	33260.8	28043.2	23588.8	37826.2	50955.5	44541.2	29405.2	27306.2	62801.6	14684.7	16426.4	23686.2	31846.3	127175	125618	94705	23721.2	14225.3	11844.2	19322.3	30111.1	38024.3	25453.8	30192.8	16341.9	26810.3	45886.1	41855	44462.6	65609.2
P01008	0.6573	0.74673	N/A	99	95	774.255	1.03673	0.0892049	CONTROL	CASE	Antithrombin-III OS=Homo sapiens GN=SERPINC1 PE=1 SV=1	2.1964e+06	1.8623e+06	1.24883e+06	2.59244e+06	1.55013e+06	1.647e+06	1.33724e+06	1.01289e+06	1.87013e+06	1.55569e+06	1.23329e+06	1.21448e+06	1.45381e+06	1.40547e+06	1.37042e+06	1.72225e+06	1.37024e+06	1.15095e+06	1.7853e+06	1.41662e+06	1.57338e+06	831786	1.19614e+06	1.52829e+06	1.65753e+06	1.3233e+06	1.54167e+06	2.0887e+06	2.08822e+06	1.38197e+06	1.89468e+06	1.73146e+06	1.16796e+06	1.07868e+06	1.25914e+06	1.76845e+06	2.16595e+06	2.05863e+06
P06396	0.65663	0.74673	N/A	74	64	557.694	1.03081	0.0794042	CONTROL	CASE	Gelsolin OS=Homo sapiens GN=GSN PE=1 SV=1	691251	718347	397979	735097	747895	750512	720347	634358	853383	696450	641873	858205	870734	844551	640449	869218	622606	703155	929639	711522	1.00518e+06	427672	595116	661139	807847	692760	961142	725510	756628	494282	994096	836391	649435	624451	533672	610938	681669	794076
P05156	0.68734	0.77557	N/A	51	41	372.045	1.05626	0.235939	CASE	CONTROL	Complement factor I OS=Homo sapiens GN=CFI PE=1 SV=2	472252	484843	2.05824e+06	462861	488317	601719	738851	989901	625843	587962	582721	598898	600704	772048	568385	534039	515230	615469	535763	633404	667232	1.15123e+06	830125	777531	642450	699410	641201	593026	890482	722491	577128	575473	503771	840313	730658	653246	465706	535956
P07358	0.71804	0.80478	N/A	41	33	303.714	1.03136	0.0933602	CONTROL	CASE	Complement component C8 beta chain OS=Homo sapiens GN=C8B PE=1 SV=3	213618	246716	245048	271154	254788	240734	183423	158364	223652	140184	175175	169147	207736	232728	218095	194904	156712	150117	209391	181709	185706	192160	165041	155196	210033	140862	192100	226693	398043	141147	159174	199719	185060	238395	140630	264504	210656	272726
O95445	0.73068	0.80995	N/A	16	15	111.834	1.03368	0.0500007	CASE	CONTROL	Apolipoprotein M OS=Homo sapiens GN=APOM PE=1 SV=2	81703.6	85050.8	52750.4	88454	87821.5	89447.6	95347.6	72196.1	66196	95234.5	76004.5	55367.8	105203	53232.8	65899.5	57026.5	110958	57983.5	101595	95366.9	147210	38972.2	91567.7	112315	81484.2	73937.1	103540	70641.3	50627.1	57347.4	103513	65763	88732.4	67843.9	86129	49985.1	80571	94017
P61769	0.73235	0.80995	N/A	2	2	19.3767	1.06913	0.199582	CONTROL	CASE	Beta-2-microglobulin OS=Homo sapiens GN=B2M PE=1 SV=1	17622.1	19135.2	12729.1	26271.5	14905.1	7585.61	6129.03	6037.55	9405.19	12201.7	10589.4	15269.8	13649.5	17936.4	9732.12	10239.6	10038.3	5761.18	7799.16	9276.38	7107.58	20231.6	3362.07	10653.9	7120.18	5471.08	3106.01	21795.7	22188.2	6927.59	14702.4	10436.2	5867.86	5800.01	7598.81	33380	17377.8	21152.5
Q96L93	0.74334	0.8167	N/A	8	3	54.8492	1.22937	0.329991	CONTROL	CASE	Kinesin-like protein KIF16B OS=Homo sapiens GN=KIF16B PE=1 SV=2	6071.08	4213.2	233065	6789.79	10830.1	6676.34	18163.2	21862.3	14266.4	10633.3	6558.13	10932.6	6842.63	10402	15086.8	8638.99	7581.62	10874.4	15582.8	17423.5	16552.1	17170.7	16299.4	13972.4	8915.94	16162.1	33938.5	8647.43	15620.3	39233	8939.06	12588.4	21947.4	37818.1	16730.2	7408.44	5986.92	4657.36
P69905	0.75333	0.82226	N/A	10	10	76.0187	1.08558	0.055711	CASE	CONTROL	Hemoglobin subunit alpha OS=Homo sapiens GN=HBA1 PE=1 SV=2	98949.1	120928	249751	90068.3	69778.8	94164	57047	38374.8	65972.8	233834	93466.7	62591.8	78594.5	105454	116434	109023	122151	38687.8	67055.2	55244	41026.5	103933	134004	96808.5	49927.3	61663.7	56082.8	176885	83772.8	86140	75956.4	97054.8	47529.6	57516.7	479034	154887	97577.4	133676
P03952	0.76264	0.82648	N/A	49	41	338.615	1.0145	0.0603175	CONTROL	CASE	Plasma kallikrein OS=Homo sapiens GN=KLKB1 PE=1 SV=1	319808	339186	336766	363338	370380	397168	387850	329930	454860	450751	310151	405231	473608	399223	400808	325113	344989	364329	427226	410705	414930	265373	346253	418034	413171	391964	396021	454037	458044	295997	311611	368444	327968	303330	348953	425835	315374	374943
P36980	0.76709	0.82648	N/A	11	5	73.4876	1.02842	0.0966445	CASE	CONTROL	Complement factor H-related protein 2 OS=Homo sapiens GN=CFHR2 PE=1 SV=1	15793.6	24844.6	15177.4	19616.9	14462.5	24936.3	17909.7	16630.2	22326.3	28847	14855.5	18561.4	24141.8	17125.6	15365.1	15009.6	10040.2	12295.1	27595.5	23330.5	19389.8	20444.1	16337.2	22952.9	12148.7	20422.2	23748.8	11515.4	26009.6	20450.9	29324.6	13485.8	9339.25	21981.6	17214.2	19055.2	15574.6	27463.8
P05452	0.79649	0.85265	N/A	16	13	148.068	1.02172	0.0500523	CONTROL	CASE	Tetranectin OS=Homo sapiens GN=CLEC3B PE=1 SV=3	75883.1	76939.6	176795	72478	80379.4	79579.6	107485	121215	104535	82266.3	86596.1	111711	85255.5	93399.2	91824.5	103306	65564.2	122666	108545	103706	135407	60581.3	91495.4	82721.2	91829.6	104712	135975	80878.9	107619	58357.2	121221	92050.4	97089.6	84653.9	84178.6	84472.8	74831.2	85050.7
Q8TBX8	0.84399	0.89775	N/A	6	2	28.1654	1.04173	0.0629351	CONTROL	CASE	Phosphatidylinositol 5-phosphate 4-kinase type-2 gamma OS=Homo sapiens GN=PIP4K2C PE=1 SV=3	19678.7	28480.1	70188.7	16040	14757	21014.9	12775.8	31564.3	17749.9	13816.4	9935.33	16646.9	19030.3	24186.1	11355.3	17105.4	26781.6	15143.8	10294.4	17070.6	22195.4	59974.5	20379	16598	12948.9	17780.2	9338.72	15854.1	14937.3	12596.5	17290.4	27945.8	16867.5	31358.7	16796.9	10656.6	19405.9	31482.5
P05090	0.85869	0.9076	N/A	27	24	196.279	1.01697	0.0993791	CONTROL	CASE	Apolipoprotein D OS=Homo sapiens GN=APOD PE=1 SV=1	203918	209830	207795	177216	242960	280134	324302	226042	192468	338704	226070	192946	338642	240182	236312	289373	443415	271516	371613	212928	376499	135729	245728	218061	303544	388457	330867	269945	186814	163887	371096	203426	286294	286324	211769	219483	201092	231951
Q13790	0.87713	0.92127	N/A	9	6	55.0762	1.02411	0.0908476	CASE	CONTROL	Apolipoprotein F OS=Homo sapiens GN=APOF PE=1 SV=2	22026.4	90357.2	14768.6	42873.7	37380.4	30961	21977.7	35816.2	27839.5	29512.8	14075.8	22680.4	40512.6	34236.3	22105	17220.6	29587.2	18717.8	33687.2	24864.6	31991.1	27495.8	25225.2	30636.2	20054.9	27837.8	30746	33508.8	26814.2	30854	71730.6	29169	28944.9	30795.7	33026.5	33570.7	21721	99882.8
Q96PD5	0.89227	0.9313	N/A	33	32	344.128	1.00884	0.0709278	CASE	CONTROL	N-acetylmuramoyl-L-alanine amidase OS=Homo sapiens GN=PGLYRP2 PE=1 SV=1	472647	596192	246016	632505	431952	444327	534263	302229	513839	486240	367489	414359	542466	424496	424773	431734	349081	370692	560025	392604	493597	330838	407006	476123	418715	499604	526138	615014	481763	484429	535074	387850	396975	396006	398434	473198	466096	659044
A0A096LPE2;P35542	0.91532	0.94944	N/A	14	11	139.628	1.00745	0.0584542	CONTROL	CASE	SAA2-SAA4 readthrough OS=Homo sapiens GN=SAA2-SAA4 PE=4 SV=1	154945	150214	81594.1	158159	172777	228090	248152	203607	191930	194112	162056	196992	184389	159561	178924	149912	221648	204513	196549	177788	207915	143663	182792	273186	170621	193154	154855	185802	184744	140454	166398	173795	149308	126095	165771	257117	152797	166050
B4E1Z4;P00751	0.94542	0.96477	N/A	175	135	1278	1.00381	0.0502764	CASE	CONTROL	cDNA FLJ55673_ highly similar to Complement factor B (EC 3.4.21.47) OS=Homo sapiens PE=1 SV=1	3.37247e+06	2.85699e+06	1.62663e+06	2.07578e+06	2.73017e+06	2.05663e+06	2.34287e+06	2.70109e+06	3.08637e+06	2.09435e+06	2.32488e+06	2.60536e+06	2.57774e+06	2.30069e+06	2.26959e+06	2.08572e+06	2.28666e+06	2.84432e+06	2.39895e+06	2.55805e+06	2.0606e+06	2.50216e+06	2.95681e+06	2.80479e+06	2.61481e+06	2.20951e+06	2.40464e+06	2.01306e+06	3.21771e+06	2.04064e+06	2.73099e+06	2.43013e+06	2.6036e+06	1.63938e+06	2.28713e+06	2.81293e+06	3.32572e+06	3.15817e+06
P00736	0.93782	0.96477	N/A	43	39	344.351	1.0034	0.0503068	CASE	CONTROL	Complement C1r subcomponent OS=Homo sapiens GN=C1R PE=1 SV=2	468223	567690	558918	407809	441806	462270	485023	468132	547565	497818	498549	516373	432187	538256	483232	510984	420760	424347	443841	433798	377402	482655	517746	596054	439782	476901	377168	513044	535153	473481	540340	423857	391575	509701	488241	659164	461732	627536
K7ER74;P02655	0.95322	0.96477	N/A	17	11	152.472	1.00763	0.0575159	CASE	CONTROL	APOC4-APOC2 readthrough (NMD candidate) OS=Homo sapiens GN=APOC4-APOC2 PE=1 SV=1	135591	163075	134860	203228	328508	255435	259889	216590	218631	459339	284688	147714	340822	231570	411138	201843	217230	216346	274982	227575	220860	84533.5	194273	270810	205642	98139.1	206916	448278	392465	215624	375484	207349	273970	170459	415419	230905	133711	180267
P02775	0.94751	0.96477	N/A	8	4	45.8491	1.00941	0.0500019	CASE	CONTROL	Platelet basic protein OS=Homo sapiens GN=PPBP PE=1 SV=3	9080.96	13670.1	7870.65	17786.3	9067.17	10297.5	6231.63	16974.9	11458	19790.3	16331.4	7384.75	9109.4	6705.28	4650.47	13760.3	12118.5	10276.6	19082.9	14226.3	12225.1	9603.49	8477.81	5511.71	18826.1	23233.5	20613.5	7587.63	11257.9	7405.94	13225.8	5259.82	13119.5	15231.5	6692.83	7682.72	8955.08	15111.2
P27918	0.97138	0.97723	N/A	9	8	65.7533	1.00223	0.0514821	CASE	CONTROL	Properdin OS=Homo sapiens GN=CFP PE=1 SV=2	98801.5	116717	45314.4	86465.3	100216	90553.5	117149	80309.5	100114	100909	98316	111890	115202	114492	112759	93479	120105	108258	92816.6	99472.7	92886	134869	144746	122669	120581	101407	103637	77671.2	95772.6	79682.3	101670	84499	87128.7	84044.2	82843.4	93684	97431.9	129021
P02774;Q9Y2V7	0.97767	0.97767	N/A	148	139	1001.89	1.00137	0.0537046	CONTROL	CASE	Vitamin D-binding protein OS=Homo sapiens GN=GC PE=1 SV=1	4.00446e+06	4.34022e+06	2.10544e+06	4.09493e+06	3.95656e+06	3.52981e+06	3.86842e+06	2.51913e+06	3.52453e+06	3.26606e+06	2.99177e+06	3.45479e+06	3.87578e+06	3.83838e+06	3.92076e+06	3.40798e+06	2.68202e+06	3.21118e+06	3.82033e+06	3.34631e+06	3.62018e+06	3.01856e+06	3.42322e+06	3.67787e+06	3.44402e+06	3.53319e+06	4.04885e+06	3.58884e+06	4.23877e+06	2.85389e+06	4.0929e+06	3.72744e+06	3.14183e+06	3.3148e+06	2.83713e+06	3.43267e+06	3.94895e+06	4.79777e+06
[truncated: 34 more columns]

## Sheet: Supplementary Table 3
Supplementary Table 3: All the peptides identified and quantified in the study																	Normalized abundance
							Best identification										CONTROL																			CASE
Peptide identifier	Ions used in quantitation	Ions	Deconvoluted peptide ions	Deconvoluted charges	Retention time (min)	Neutral mass	Score	Sequence	Modifications	Accession	Description	Max fold change	Highest mean condition	Lowest mean condition	Anova	Maximum CV	Control_01	Control_02	Control_03	Control_04	Control_05	Control_06	Control_07	Control_08	Control_09	Control_10	Control_11	Control_12	Control_13	Control_14	Control_15	Control_16	Control_17	Control_18	Control_19	IPF_01	IPF_02	IPF_03	IPF_04	IPF_05	IPF_06	IPF_07	IPF_08	IPF_09	IPF_10	IPF_11	IPF_12	IPF_13	IPF_14
53.00_2156.0779n	2	2	#11,#76	2,3	53.0043	2156.08	9.3745	ILLQGTPVAQMTEDAVDAER		P01024	Complement C3 OS=Homo sapiens GN=C3 PE=1 SV=2	1.37547	CONTROL	CASE	0.00550917	69.124	900185	837358	428231	521834	732100	653986	405097	358206	787971	454693	506315	665357	471088	546793	623781	559426	501477	358872	436887	325565	227749	91740.3	209971	255934	440897	233225	235310	806114	728051	232839	819860	526489	332410
29.09_804.4807n	1	1	#22	1	29.0947	804.481	9.3601	TFISPIK		P01024	Complement C3 OS=Homo sapiens GN=C3 PE=1 SV=2	1.25712	CASE	CONTROL	0.0190593	29.4751	67576.3	77052.1	29753	58860.5	80659.4	89662.4	149216	123081	106247	121608	97336.2	139289	98497	126393	111905	118346	88755.3	121887	90141.5	88819.5	128955	105460	120755	136528	86370.9	142693	167380	143688	185728	155806	108971	109977	78742.8
29.16_804.4789n	1	1	#450	2	29.1623	804.479	9.0344	TFISPIK		P01024	Complement C3 OS=Homo sapiens GN=C3 PE=1 SV=2	1.10531	CASE	CONTROL	0.129563	18.5493	69069.6	85253.5	65499	68346.3	79711.9	82034.2	114409	100779	94932.1	96550.5	71705.3	108523	89458.4	105797	96026.6	94834.8	80880.5	85234.2	78397.8	82767.3	109435	99077.4	116677	124396	76567.6	117195	112145	102447	106867	100215	67723.2	86201.7	59299.3
71.95_2256.0976n	2	2	#23,#254	2,3	71.9504	2256.1	9.4679	VQLSNDFDEYIMAIEQTIK		P01024	Complement C3 OS=Homo sapiens GN=C3 PE=1 SV=2	1.03352	CONTROL	CASE	0.519253	63.8815	2225.84	3227.23	429562	424203	601270	393783	265467	211540	594666	322237	244716	502541	447653	533609	418558	324794	306516	157253	277923	154061	226443	114650	129584	462143	271669	257176	193865	587372	681775	211643	470246	344425	240297
72.90_2256.1024n	2	2	#1022,#2413	2,3	72.8972	2256.1	9.7147	VQLSNDFDEYIMAIEQTIK		P01024	Complement C3 OS=Homo sapiens GN=C3 PE=1 SV=2	47.5781	CONTROL	CASE	0.0101065	287.494	691223	619094	5693.07	4115.34	6793.76	4194.41	1267.55	1094.5	4845.34	1534.47	1280.85	3524.17	2922.78	5022.86	2960.22	1376.31	1984.36	924.62	1467.68	1224.35	1411.82	568.281	1003.56	2527.34	954.595	628.873	1286.15	1380.1	3414.22	1475.14	3824.41	1140.45	493.094
44.84_1640.7667n	0	2	#68,#4344	2,3	44.8404	1640.77	9.0141	AGDFLEANYMNLQR		P01024	Complement C3 OS=Homo sapiens GN=C3 PE=1 SV=2	1.40013	CONTROL	CASE	0.0019555	32.9107	454850	381641	235000	298919	259563	228517	243352	149551	255280	212886	190605	222844	210324	213442	228045	185145	163346	144217	198744	154345	175295	86148.1	100282	237275	171365	147169	121501	227880	239152	123714	257572	174069	143899
47.77_1701.7890n	2	2	#73,#33060	2,3	47.7711	1701.79	9.6085	VFLDCCNYITELR	[5] Carbamidomethyl C|[6] Carbamidomethyl C	P01024	Complement C3 OS=Homo sapiens GN=C3 PE=1 SV=2	1.36215	CONTROL	CASE	0.00155205	25.5873	240887	204316	70365.3	136787	196183	188305	147601	135823	217881	182602	207804	132666	155552	183056	179969	198188	117755	152225	112193	109752	114525	93495.6	133587	127985	103955	117424	98160.9	167735	147637	119431	152417	139504	82617.3
28.80_763.3599n	1	1	#116	1	28.8044	763.36	0	SLGEACK	[6] Carbamidomethyl C	P01024	Complement C3 OS=Homo sapiens GN=C3 PE=1 SV=2	1.02489	CASE	CONTROL	0.589966	26.7602	67241.6	55578.2	8431.35	47897.2	51632.5	54726.8	44813.8	43782.6	67402.9	46979.9	61790.2	47177.3	59838	64303.9	70490.1	71781.1	45390.7	61933	48704.8	51832.9	58790.3	56460.2	65939	54131	59264.5	62884.4	75640.3	63585.9	62022.7	65538.6	62842.1	38808.8	34380.2
53.78_2397.2593n	0	1	#127	3	53.7821	2397.26	8.6564	ILLQGTPVAQMTEDAVDAERLK		P01024	Complement C3 OS=Homo sapiens GN=C3 PE=1 SV=2	1.40659	CASE	CONTROL	0.0172273	66.9122	40424.8	23393.6	97246.9	31345	91224.4	267256	589499	481862	369965	345511	170538	425169	207229	321385	206739	168560	174511	240802	192387	277492	341054	197590	340411	492857	177206	322508	299109	275094	427445	373879	187981	280980	221319
15.18_545.2845n	0	2	#149,#9204	1,2	15.1763	545.284	0	LEER		P01024	Complement C3 OS=Homo sapiens GN=C3 PE=1 SV=2	1.11366	CONTROL	CASE	0.346117	30.3519	54189.7	37159.8	19396.8	44362.1	59635.9	62699	63271.6	45742.8	71684	73769.7	55520.4	61527.2	62880.4	73032.2	92122.8	73760.7	65147	77594.6	78510.9	72836.8	78060.2	26725.7	52783.9	75977	80071.3	57766.6	55224.8	78254.6	52761.8	35246.5	45700.6	51075.8	54548.9
14.21_1288.6019n	2	2	#4229,#151	1,2	14.2096	1288.6	9.6076	SGSDEVQVGQQR		P01024	Complement C3 OS=Homo sapiens GN=C3 PE=1 SV=2	1.16884	CONTROL	CASE	0.0749478	24.1952	75298.1	78030.3	52968.3	74213.2	72950	99042.8	116489	109765	106615	104611	119349	139335	89462.1	136461	135802	131949	95657.6	106305	94467.6	93949.4	94950.9	72998.8	69811.9	105934	107162	82065.2	60882.3	117283	128506	56630.7	69908.9	113007	74632
15.53_1288.6075n	1	1	#7066	3	15.5314	1288.61	7.0093	SGSDEVQVGQQR		P01024	Complement C3 OS=Homo sapiens GN=C3 PE=1 SV=2	2.65236	CONTROL	CASE	0.000710943	110.543	2931.94	7376.98	461.865	2336.03	1640.04	758.563	350	401.923	486.44	431.873	1492.93	723.324	1237.58	669.537	1221.04	1450.89	1212.66	796.544	1376.11	553.183	196.261	365.342	309.426	320.502	1249.8	348.126	263.965	941.612	373.133	178.953	2260.16	620.137	473.674
75.90_3321.7824n	2	2	#172,#1388	3,4	75.8958	3321.78	9.7548	QLYNVEATSYALLALLQLKDFDFVPPVVR		P01024	Complement C3 OS=Homo sapiens GN=C3 PE=1 SV=2	1.91783	CONTROL	CASE	0.310972	111.474	314.757	161.887	256567	171430	232855	161720	38135.5	18539.7	160913	92367.5	81232.4	102919	171779	164532	174198	129189	95819.5	49675.5	108711	46716.2	29996.3	11469.9	7520.11	43866.2	67747.3	20427.4	17798	228739	167009	20432.5	1006.85	111829	57927.3
76.79_3321.7918n	2	2	#2714,#7535	3,4	76.7921	3321.79	9.7146	QLYNVEATSYALLALLQLKDFDFVPPVVR		P01024	Complement C3 OS=Homo sapiens GN=C3 PE=1 SV=2	2.28181	CONTROL	CASE	0.826939	265.55	220257	170505	2171.23	2300.15	2393.25	959.752	1881.92	5125.85	1573.64	1352.12	2850.06	4043.76	2350.63	2658.23	3348.05	3415.5	4647.56	3406.69	3293.4	3237.41	2262.36	1993.37	1956.58	1570.86	6026.54	7370.74	4325.27	4979.6	4425.53	4388.62	108344	5848.24	4953.94
15.59_1190.5803n	3	3	#3588,#201,#865	1,2,3	15.5877	1190.58	9.4482	SDDKVTLEER		P01024	Complement C3 OS=Homo sapiens GN=C3 PE=1 SV=2	1.5409	CONTROL	CASE	0.000536361	52.7187	111209	128136	201304	88906	101969	104549	74171.9	58507.9	114042	83215.1	139049	129566	102325	137637	137499	146019	119235	98160.8	99856.8	80884.5	45730.6	49081.7	37754.8	60033.6	109901	41285.3	54109.3	128661	120557	33056.9	155468	102821	64778.6
76.01_4034.0807n	0	1	#237	4	76.0142	4034.08	9.5322	WEDPGKQLYNVEATSYALLALLQLKDFDFVPPVVR		P01024	Complement C3 OS=Homo sapiens GN=C3 PE=1 SV=2	1.57728	CONTROL	CASE	0.0089821	75.0013	42084.9	86203.8	220964	93810.6	164555	132415	58035.5	42612	145840	86038.7	36970.7	128460	104652	151863	96504	54613.8	59928.4	44069.6	71855.8	45538.9	40286.7	23996.1	21011.7	91454.8	53570.1	36515	29425.1	146021	143285	31069.6	36362.5	76565	45662.4
23.32_691.3374n	0	2	#250,#8390	1,2	23.3206	691.337	0	GEACKK	[4] Carbamidomethyl C	P01024	Complement C3 OS=Homo sapiens GN=C3 PE=1 SV=2	1.36533	CASE	CONTROL	0.00621729	28.9054	28251.5	20120.4	7353.59	18392.6	32104.5	25962.4	38753.6	25377.6	39815.8	38675.5	32140.5	33054.6	33208.3	43727.9	41502.4	38199.3	27922.5	31993.4	32930.8	40864.9	44006.2	44758.1	63138	52007.3	32588.8	55561.7	43490.7	39068.7	46179.6	45935.2	23486.7	33384.7	23626.5
21.64_691.3373n	2	2	#3153,#6559	1,2	21.6438	691.337	0	GEACKK	[4] Carbamidomethyl C	P01024	Complement C3 OS=Homo sapiens GN=C3 PE=1 SV=2	1.8637	CASE	CONTROL	0.000494653	50.2727	4975.72	3600.77	3376.03	4219.67	7033.19	11517.6	26429.7	21096.1	13455.2	19424.9	10166.1	15830.5	10377.8	15872.1	13954.7	10861.7	11437.4	16680.8	14443.9	22196.2	27044.6	29160	44020.4	31450.1	14234.6	37957.8	24811.9	11605.6	13835.7	26007.2	10990.7	12746.9	13461.7
37.53_780.4216n	0	2	#255,#3806	1,2	37.5272	780.422	0	YLIMNK		P01024	Complement C3 OS=Homo sapiens GN=C3 PE=1 SV=2	1.83753	CONTROL	CASE	0.116746	159.466	62104.3	63326	573440	37210.2	51054.5	63498.8	49473.9	107575	60232.1	52528.8	45255.8	33181.7	24707.9	51851.8	32681	29186.2	41218.2	36791.9	35815	38930.6	58496.1	81411.7	55423.9	64042.4	31610.1	39855.2	31206	27782	34071.6	26956.6	32908.5	37722.9	16986.4
26.89_1299.5850n	2	2	#3685,#273	1,2	26.891	1299.59	9.032	ACEPGVDYVYK	[2] Carbamidomethyl C	P01024	Complement C3 OS=Homo sapiens GN=C3 PE=1 SV=2	1.51541	CONTROL	CASE	0.00249626	68.1314	190861	243206	110524	167840	204835	173270	80809.4	58660.3	187741	123351	193935	189388	173154	190306	199488	207775	134815	120124	144607	97944.4	75605.3	44302	35744.7	95296.5	158812	66138.2	56732.5	305361	188063	45089.9	165428	117669	108559
42.61_1857.8915n	2	2	#689,#276	2,3	42.6055	1857.89	8.5508	VFLDCCNYITELRR	[5] Carbamidomethyl C|[6] Carbamidomethyl C	P01024	Complement C3 OS=Homo sapiens GN=C3 PE=1 SV=2	1.14086	CASE	CONTROL	0.100209	22.4376	297288	226795	212392	261849	328221	349966	467231	290332	323656	321891	328836	318999	214279	295318	273156	251677	229290	195291	256114	302513	276247	348577	393082	383630	208924	353914	392381	281032	358230	468568	203463	305114	214526
37.46_1857.8808n	1	1	#31670	2	37.4596	1857.88	0	VFLDCCNYITELRR	[5] Carbamidomethyl C|[6] Carbamidomethyl C	P01024	Complement C3 OS=Homo sapiens GN=C3 PE=1 SV=2	1.21694	CONTROL	CASE	0.209291	72.8021	789.839	1021.59	61.2013	382.012	604.196	868.355	1877.66	1387.27	1201.95	1249.43	1346.29	1330.91	839.834	711.141	553.326	713.367	446.454	1006.8	638.984	623.095	858.859	1299.36	1925.08	1287.53	243.455	1150.3	795.351	342.578	123.722	1007.24	493.189	235.463	57.872
72.17_4119.0432n	2	2	#287,#18287	4,5	72.1702	4119.04	9.2345	NNNEKDMALTAFVLISLQEAKDICEEQVNSLPGSITK	[24] Carbamidomethyl C	P01024	Complement C3 OS=Homo sapiens GN=C3 PE=1 SV=2	1.15956	CONTROL	CASE	0.519485	74.8131	22204.3	24135.9	213415	74528	118634	100978	44979.1	28955.5	124657	92212	28084.6	132367	122020	149437	82984.3	41413.9	41241.4	29075.6	62253.1	32684.4	51479.1	22115.6	22578.7	137554	65578.4	48382	24939.9	113244	127532	47573.7	74031.3	72733.8	37955.9
73.12_4119.0311n	1	1	#3424	4	73.1199	4119.03	9.3938	NNNEKDMALTAFVLISLQEAKDICEEQVNSLPGSITK	[24] Carbamidomethyl C	P01024	Complement C3 OS=Homo sapiens GN=C3 PE=1 SV=2	3.65948	CONTROL	CASE	0.0597766	211.337	140852	75521.9	16109.7	4031.89	6833.56	4586.51	3267.06	2285.5	5712.1	4865.82	3640.68	6971.3	5402.12	8055.47	4772.92	2570.1	2469.34	4955.34	5609.39	4400.82	2373.21	2060.29	866.036	4481.92	4894.5	1932.04	3407.93	6209.48	9132.36	2992.54	6172.12	4903.25	8138.57
32.53_1666.7363n	2	2	#302,#13304	2,3	32.53	1666.74	9.4931	VYAYYNLEESCTR	[11] Carbamidomethyl C	P01024	Complement C3 OS=Homo sapiens GN=C3 PE=1 SV=2	1.88253	CONTROL	CASE	0.000180361	72.5708	191910	187815	97537.5	141126	168854	115081	50714	49877.5	104954	110161	146446	148302	134354	115517	159358	148731	145488	98185.8	119254	74335.7	45560.4	19151.8	16822.2	52744.4	125734	32054.6	31920.2	114224	187630	21916.7	123231	105424	71634.9
30.48_1490.7610n	2	2	#114298,#345	1,2	30.4814	1490.76	9.6586	GQGTLSVVTMYHAK		P01024	Complement C3 OS=Homo sapiens GN=C3 PE=1 SV=2	1.40142	CONTROL	CASE	0.169435	51.5474	96803.9	105232	3277.35	74656.2	103041	89919.9	43303.5	39626.3	84924.6	67962.2	68347.9	105153	77373	109053	85326.7	105147	77088.9	73803.6	76777.3	47472.3	43163	25876.5	27189.6	59292.9	77874.2	32941.7	29750.8	110312	99509.7	32162.4	84349.4	71132.3	57484.7
35.00_1210.6554n	1	1	#377	2	35.0047	1210.66	9.1873	IHWESASLLR		P01024	Complement C3 OS=Homo sapiens GN=C3 PE=1 SV=2	1.33142	CONTROL	CASE	0.000314107	30.3237	102034	106934	61480.6	83588.3	112896	96004	82318.5	114471	111345	105686	106103	115449	87157.4	115176	95689.5	96430.1	80144.2	103605	83582.2	60965.2	55444	61659	61814.2	99547	71136.1	58356.2	76152.1	110192	122811	53396.7	84711.3	75452.7	54465.7
34.96_1210.6455n	0	2	#5576,#6751	1,3	34.961	1210.65	9.1873	IHWESASLLR		P01024	Complement C3 OS=Homo sapiens GN=C3 PE=1 SV=2	1.5444	CONTROL	CASE	8.09708e-05	38.9272	18005.6	23437.6	9740.77	15863.5	24163.4	17971.6	14682.7	21576	21155.6	17850.7	17612.2	21657.4	14449	19291.6	16059.2	13548	12078.9	18030.3	14917.7	8866.34	7231.19	6965.83	7897.9	16424.8	10615.3	8364.14	11496.6	19274.9	19000.6	8478.9	14603.7	12407.9	7721.18
58.60_2968.4864n	3	3	#1473,#383,#2523	3,4,5	58.6011	2968.49	9.1475	KHYLMWGLSSDFWGEKPNLSYIIGK		P01024	Complement C3 OS=Homo sapiens GN=C3 PE=1 SV=2	1.45185	CONTROL	CASE	0.00734379	82.0922	446004	441640	350005	655012	468221	402104	181240	97427.9	454190	401975	408585	406731	322953	408702	395808	295942	272345	198807	287480	317616	110921	78128.6	50880.7	231731	279604	93928.8	112107	580498	560525	106641	296958	358449	185530
18.09_545.2609n	1	1	#421	1	18.0875	545.261	0	NEQR		P01024	Complement C3 OS=Homo sapiens GN=C3 PE=1 SV=2	1.37591	CONTROL	CASE	0.00235812	42.5911	29107.7	31151.8	15970.9	24506.5	29987.4	24517.5	20925.3	17874.7	33172.7	32065	27728.7	37243.7	28666.2	37017.7	41566.6	34297.3	28259.4	27723.9	26774.4	20084.8	16834.1	10034.6	14024	25511.7	31107.8	15876.3	11450.2	33947.9	38169.9	12681.8	32223.4	25478.7	17828.8
42.91_1840.9869n	2	2	#428,#1371	2,3	42.9098	1840.99	9.7298	VHQYFNVELIQPGAVK		P01024	Complement C3 OS=Homo sapiens GN=C3 PE=1 SV=2	2.33655	CONTROL	CASE	0.000521566	80.1367	224269	252642	139181	198685	181746	121196	27821.2	13748.6	95632.9	99239.6	136315	94377.6	108057	102408	130562	150045	99036.4	49773.3	93224.1	59714.4	11668.6	30151.4	13350.2	28724.3	82368.3	10185.3	16373.4	103491	108809	17875.3	132294	102484	57660.1
15.80_419.2398n	1	1	#438	1	15.8019	419.24	0	TTAK		P01024	Complement C3 OS=Homo sapiens GN=C3 PE=1 SV=2	1.47552	CONTROL	CASE	0.00337456	67.3837	15088	19347.7	11675.4	15443	16257.3	17776.9	9888.08	6860.8	21241.8	15575.7	18600.1	22544.3	14666.5	26624.9	22813.8	23799.4	13610.5	12906.3	13793.5	9550.92	5845.35	5542.69	4511.22	10237.6	18430	5302.85	3409.54	27043.2	24056.9	4531.45	18628.5	16300.6	11684.6
29.13_703.4312n	2	2	#446,#5893	1,2	29.1285	703.431	0	FISPIK		P01024	Complement C3 OS=Homo sapiens GN=C3 PE=1 SV=2	1.05935	CASE	CONTROL	0.439491	27.5119	31476.6	34349.5	9283.06	25523	35806.4	37400.5	51976.8	42549.5	45150.3	46405.6	33422	54437.2	42791.4	54074	46801.3	47062	36801	42501.9	32316.9	34685.3	50174.3	36941.7	47380.4	55331.5	34361.5	58355.8	49910.2	49476.7	47473.8	42729.3	32521.3	33196.9	22407.8
19.09_445.2577n	0	1	#462	1	19.0879	445.258	0	GLEK		P01024	Complement C3 OS=Homo sapiens GN=C3 PE=1 SV=2	1.97293	CONTROL	CASE	0.000142105	68.8742	34100	41658.2	29117.6	28946.3	29497.9	21108.2	8932.43	6936.32	23867.6	16093.4	33605.6	26547.5	24478.9	27815.5	29996.9	36425.6	22367.5	20384.1	21583	12220.3	5994.81	6633.02	5275.54	8691.61	24495.7	7523.56	5613.83	25649.3	21143	5154.52	32454.3	16559.4	13634.4
38.34_1151.6017n	2	2	#4276,#466	1,2	38.3387	1151.6	9.016	QPSSAFAAFVK		P01024	Complement C3 OS=Homo sapiens GN=C3 PE=1 SV=2	2.64846	CONTROL	CASE	3.23431e-05	93.5522	126406	153466	89113.9	95713	123070	97861.6	28924.1	14566.1	101632	57787.1	114145	77496	62296.3	63891.8	74397.1	72812.2	41352.8	56158.4	71386.1	22161.8	19183.3	9850.52	6266.36	27028.2	50586.4	12434.3	12945.5	52143.1	51823	4065.76	59292.6	42094	19905.6
16.63_958.5382n	2	2	#2281,#469	1,2	16.6304	958.538	9.0567	EALKLEEK		P01024	Complement C3 OS=Homo sapiens GN=C3 PE=1 SV=2	1.03294	CASE	CONTROL	0.548369	24.2782	57560.4	66127.6	30619.1	52392.3	66624.7	76057.6	99622.3	77615.2	84261.9	80254.1	86096.6	110335	70856.3	94844.6	98809.9	91882.1	76228.2	89591.7	67806.6	68698.8	75001.5	62790.5	73700.4	77995.1	75015.8	59141.4	97183.3	84445.4	90723.9	72235.3	118812	91209	74927.4
14.63_1681.6887n	2	2	#1189,#470	2,3	14.6323	1681.69	8.0055	KCCEDGMRENPMR	[2] Carbamidomethyl C|[3] Carbamidomethyl C	P01024	Complement C3 OS=Homo sapiens GN=C3 PE=1 SV=2	1.46866	CASE	CONTROL	0.0078102	53.6936	31520.8	21727.5	34727.1	28316.1	49954.5	79944.8	198723	170897	93933.1	89590.4	91865.6	132650	78415.2	134183	92904.5	81614.7	77935.7	134568	73662.6	125721	135244	228359	196369	142016	74029.7	160209	168766	94097	108942	156254	64332	86805.8	80447.2
14.34_803.4400n	2	2	#494,#2326	1,2	14.3449	803.44	9.2391	SVQLTEK		P01024	Complement C3 OS=Homo sapiens GN=C3 PE=1 SV=2	4.06794	CASE	CONTROL	1.92685e-09	79.3615	2898.75	7823.06	4197.11	6913.05	6553.1	30312.6	14776.8	5531.92	21084.9	13000.3	5704.85	39031.7	12864.3	13185.5	26469.2	20022.9	13088.7	3671.3	45135.5	63051	42161.9	91219.7	87276.5	44949.8	43098.8	53408.1	87957.9	56382.2	57214.6	87477	61706.7	46063.1	54755.5
71.61_2826.5104n	1	1	#506	3	71.6123	2826.51	9.4881	QVREPGQDLVVLPLSITTDFIPSFR		P01024	Complement C3 OS=Homo sapiens GN=C3 PE=1 SV=2	1.29744	CASE	CONTROL	0.133012	70.9	304.714	228.13	241530	77867.4	92031.2	62110.7	77999.4	36518.5	101242	86370.3	60025.2	95900.6	88914.2	90697.1	70214.1	62718.5	41843.2	34959	41574.4	30308.3	58624	52131	39850.7	194813	50658	126992	70914.6	90692.3	126948	87500.8	107907	47217.2	44904.7
72.46_2826.5168n	1	1	#3643	3	72.4576	2826.52	9.3743	QVREPGQDLVVLPLSITTDFIPSFR		P01024	Complement C3 OS=Homo sapiens GN=C3 PE=1 SV=2	337.369	CONTROL	CASE	0.024203	298.148	118745	144004	1163.98	97.3225	173.409	186.794	32.3799	27.542	153.428	27.7882	8.47992	102.316	28.485	154.176	103.689	0.579659	22.0144	8.70949	25.0695	6.51713	114.884	0	27.8874	180.379	39.0521	37.3149	86.8867	52.2237	0	30.1521	60.741	11.8415	7.68388
20.81_1297.5455n	1	1	#529	1	20.8124	1297.55	9.4313	CAEENCFIQK	[1] Carbamidomethyl C|[6] Carbamidomethyl C	P01024	Complement C3 OS=Homo sapiens GN=C3 PE=1 SV=2	1.25559	CONTROL	CASE	0.0936412	35.0205	33570.3	29321.8	14486.7	13618.6	28067.6	33033.3	53934.2	24981.5	46704	33363.4	53118.6	51385.5	34485.5	40185.2	40719.3	48676.2	29907	21818.3	27754.3	23648.7	29744.6	19397.6	19690.4	38800.8	33904.9	17182.2	36436.1	27548.6	25277.9	25250.8	46763	29367.6	24212.1
26.25_1655.7916n	1	1	#547	2	26.2485	1655.79	9.5447	LDKACEPGVDYVYK	[5] Carbamidomethyl C	P01024	Complement C3 OS=Homo sapiens GN=C3 PE=1 SV=2	1.29725	CONTROL	CASE	0.0226428	50.5203	84325.2	51293.1	49039.3	71880.8	94066	114483	78801.5	56925.7	132090	94637.9	77286.3	139077	106752	148579	116056	120733	105706	81481.6	89338	76374.7	62326.6	30725.3	37681.5	83676.9	96883.6	46523.3	50066.9	120811	146594	33561.3	77894.3	86593.9	68718.3
22.29_1579.8139n	2	2	#560,#3607	2,4	22.2863	1579.81	9.3312	AKDQLTCNKFDLK	[7] Carbamidomethyl C	P01024	Complement C3 OS=Homo sapiens GN=C3 PE=1 SV=2	1.15792	CONTROL	CASE	0.107407	35.7472	105845	105475	43830.6	105382	94903.9	104188	95155.5	79996.5	110833	93861.6	118736	149423	95355.8	116225	120371	141162	130307	69630	81325.6	74448.1	64921.8	55072.7	93537.6	133431	76417	63384.6	66664.3	111756	106533	62267.3	88568.3	113521	79539.1
30.89_870.5213n	1	1	#1058	1	30.8871	870.521	9.4226	QGALELIK		P01024	Complement C3 OS=Homo sapiens GN=C3 PE=1 SV=2	1.06582	CASE	CONTROL	0.391597	44.6339	17863.8	22328.9	0.170105	13344.4	20616.7	19247	23771.3	22299.1	22223.5	20144	20507.5	29043	17636.9	23852.5	24851.1	23662	15378.6	20649.1	18628.7	13958.2	18307	19065.3	19743.1	22071.2	14520.4	20139.9	17417.4	24611.2	24355.8	19893.6	53780.9	17923	11998.6
30.95_870.5255n	1	1	#576	2	30.9548	870.526	9.4226	QGALELIK		P01024	Complement C3 OS=Homo sapiens GN=C3 PE=1 SV=2	1.07705	CONTROL	CASE	0.933621	27.6553	45858.4	53203.5	3118.47	40622.2	52481.9	49326.5	43394.7	35839	50884.3	49504.9	44509.4	65343.8	51362.1	61192	60408.4	46211.5	42534.6	45749.1	42577.3	38095.3	45641	36091.2	41818.7	48028.8	41955.8	48506.5	44831.5	59705.4	56333.4	41988.8	38613.7	45087.6	29006
14.60_1553.5867n	1	1	#4846	2	14.5985	1553.59	0	CCEDGMRENPMR	[1] Carbamidomethyl C|[2] Carbamidomethyl C	P01024	Complement C3 OS=Homo sapiens GN=C3 PE=1 SV=2	1.58647	CASE	CONTROL	0.0203353	65.5415	1332.79	588.747	4796.95	909.057	2380.49	4534.8	15578.9	12600.3	6197.33	6260.85	5654.7	8618.43	3557.82	8427.26	6728.23	4694.26	5482.03	11307.8	4728.99	9350.33	9116.6	16511.5	22893	9100.62	4708.39	13322.3	12895.7	6336.93	5106.82	12188.1	3839.87	3127.31	5007.32
16.78_1553.5926n	1	1	#582	2	16.7825	1553.59	8.9175	CCEDGMRENPMR	[1] Carbamidomethyl C|[2] Carbamidomethyl C	P01024	Complement C3 OS=Homo sapiens GN=C3 PE=1 SV=2	1.72601	CASE	CONTROL	0.000743629	57.0379	10989.6	5882.95	13773.3	8454.32	20926	36497.6	78053.2	78577.1	41385.7	43118.2	33730.2	51290.6	24960.3	41906.2	44189.7	33865.1	32113.1	65665.8	37765.1	53002	54729.2	86712.6	92598.6	67185.3	35490.8	73820.6	85301.6	47742.6	54555.7	90892.6	44494.3	43776	42343.6
49.89_2577.2963n	1	1	#604	3	49.8877	2577.3	8.7558	TMQALPYSTVGNSNNYLHLSVLR		P01024	Complement C3 OS=Homo sapiens GN=C3 PE=1 SV=2	1.77311	CONTROL	CASE	0.00438844	55.6221	115112	150416	168333	71455.2	72419.4	50248.4	31629.6	14396.3	60965.5	53380.3	78187.2	83518.5	57097.9	65108	67400.6	58709.4	39569	43360.3	36747	20971.5	27722.3	13935.3	14429.7	68728.3	40789.3	40681.3	28832.7	51108	73040.7	25230.1	61810.5	41917.8	19503.9
13.43_1617.8392n	3	3	#74529,#1072,#27132	2,3,4	13.4262	1617.84	9.356	TKKQELSEAEQATR		P01024	Complement C3 OS=Homo sapiens GN=C3 PE=1 SV=2	1.10272	CONTROL	CASE	0.204839	34.6554	44467.2	44876.9	53872.7	39428.1	58482.2	45430.8	43856.6	33934.4	50741.7	58382.8	33194.4	54238.5	50558.1	52230.1	55126.8	36895.8	45316	58673.5	22787.4	22968	36560.5	46692.7	42023.7	53912.1	44680.2	43532.5	18885.8	57602.8	51645.7	36022.4	29297.9	31633.4	24537.2
13.41_1617.8372n	1	1	#619	2	13.4149	1617.84	9.356	TKKQELSEAEQATR		P01024	Complement C3 OS=Homo sapiens GN=C3 PE=1 SV=2	1.12571	CASE	CONTROL	0.445336	40.748	39769.2	41330.4	17998.8	29343.1	20201.5	32452.5	50374.7	34841.7	35252.3	25945.2	36779.8	59402.1	48390.1	53930.1	52035	40078.4	35958.8	37550	23589.5	23247.1	38655.1	52961.5	43655.1	58759.8	38385.8	48805.4	17609.8	41199.2	40339.3	32282.2	32017.1	30632.6	24058.8
63.69_2678.2396n	1	1	#8040	3	63.6879	2678.24	8.7687	YYGGGYGSTQATFMVFQALAQYQK		P01024	Complement C3 OS=Homo sapiens GN=C3 PE=1 SV=2	34.944	CASE	CONTROL	0.0140809	388.993	170.19	196.285	2384.17	637.233	255.001	262.666	1078.61	1429.56	517.437	586.635	1034.1	640.333	346.409	689.952	568.121	353.332	333.922	1091.83	647.75	451.615	1264	6245.23	951.558	597.058	651.441	1480.73	1095.97	1134.95	391400	1515.96	623.777	1753.52	432.228
64.84_2678.2456n	1	1	#622	3	64.8377	2678.25	9.3756	YYGGGYGSTQATFMVFQALAQYQK		P01024	Complement C3 OS=Homo sapiens GN=C3 PE=1 SV=2	1.50735	CONTROL	CASE	0.00689214	89.8824	182850	190794	145670	225573	130240	104799	71737	43990.5	124020	139607	168296	142022	150571	275531	150780	236596	101649	110356	110075	97851.5	73093	8428.66	24048.2	48567.8	201248	60824.2	58555.5	176982	19997.7	63312.9	131852	246316	83336.5
23.32_891.4547n	0	1	#627	1	23.3206	891.455	0	SLGEACKK	[6] Carbamidomethyl C	P01024	Complement C3 OS=Homo sapiens GN=C3 PE=1 SV=2	1.57568	CASE	CONTROL	0.000375773	31.6545	17463.2	11117	3346.37	10167.5	16730.4	13472.1	25147.7	14109.8	20354	22270.7	21093.1	21018.1	19630.4	23574	24948.8	24499.7	17380.1	22973.2	22317.3	26216.7	30067.8	26997.1	42347.8	34149.6	20808	36714.3	34431.7	23522.1	29191.8	30624.6	28172.7	21938.8	16057.5
15.60_646.3295n	1	1	#636	1	15.599	646.329	0	TLEER		P01024	Complement C3 OS=Homo sapiens GN=C3 PE=1 SV=2	1.70556	CONTROL	CASE	0.000895909	54.0873	16179.5	15016.8	5843.15	12254.8	15599.8	17635.8	9272.63	6830	21649.6	14011.5	21724.5	21118	16137.5	24378.3	27037.5	26817.1	19856.2	15691.9	16984.9	13312.9	8860.24	4332.15	4886.16	7493.72	17566.2	5894.27	7399.76	18087.9	14183.7	3169.28	20197.5	12263.2	11007.3
20.71_427.2572n	2	2	#673,#22029	1,2	20.711	427.257	0	PVGR		P01024	Complement C3 OS=Homo sapiens GN=C3 PE=1 SV=2	1.40448	CONTROL	CASE	0.0345828	56.588	21318	31207.4	37703.5	15352	12695.9	9453.63	8802	4542.15	13091.6	14090.4	25559.1	17834	17846.4	19078.9	19965	23435.6	11966	13033.4	13022.7	8902.57	5679.07	8346.94	5310.62	17528.5	19961	10313.1	5768.57	17504.4	18647.4	8145.22	32432.7	9258.51	8645.87
15.80_679.3932n	2	2	#675,#1960	1,2	15.8019	679.393	9.2912	FLTTAK		P01024	Complement C3 OS=Homo sapiens GN=C3 PE=1 SV=2	1.2622	CONTROL	CASE	0.0288642	64.7379	26837.1	33245.5	17416.7	26382.9	27143.1	29471	20696.3	14289.1	36169.4	27492.1	41526.4	43571.9	29333.5	46753.8	43618.5	47274.8	29004	29173.6	29619.8	22511.4	13284.8	10911	9215.26	19696.7	33239.3	10589.5	15816.9	50430.6	46782	11460.9	59976.2	33722.3	25730
56.57_2384.3433n	2	2	#2552,#702	2,3	56.575	2384.34	8.6097	SSLSVPYVIVPLKTGLQEVEVK		P01024	Complement C3 OS=Homo sapiens GN=C3 PE=1 SV=2	1.09291	CONTROL	CASE	0.469763	47.7902	73742.8	63475	165630	52570.4	75708.4	81993.8	81342.9	27090	110861	79577.3	45812.4	139269	69584.3	97168.6	84001.5	63960.7	42410.6	52305.1	46250.4	40234	54918.1	27743.1	25733.4	135892	69425.6	56656.6	47918	95235.9	106864	49897.6	77266.1	60616.6	38510.6
21.17_509.2896n	0	1	#709	1	21.1703	509.29	7.6977	YISK		P01024	Complement C3 OS=Homo sapiens GN=C3 PE=1 SV=2	1.24956	CONTROL	CASE	0.101825	52.9475	21016.5	22120.3	9090.47	19028.9	8837.1	13660.8	6305.59	6438.23	8913.95	17674.8	13660.3	20557	20030.4	21196.7	16722.9	15082.8	24340.2	9315.64	17740.7	13447.2	8286.13	10293.6	5292.69	13277.1	24674.8	11905.6	3012.94	14578.6	13044.4	7271.3	27990.1	16487.1	12113
50.61_566.3564n	2	2	#734,#29173	1,2	50.6147	566.356	0	PPVVR		P01024	Complement C3 OS=Homo sapiens GN=C3 PE=1 SV=2	2.94639	CONTROL	CASE	0.000441572	140.163	56029.1	86731	8593.22	33851.6	35281.4	19495.4	1779.75	1642.93	17796.9	9083.29	40461.2	15787.4	20101.8	16058	23969	27534.8	12892.5	9621.92	14235.8	5556.64	1270.78	951.416	590.619	1849.29	10342.8	1568.36	997.454	16238.4	9879.64	936.431	45192.4	11487.7	8928.25
75.90_566.3533n	2	2	#13469,#50137	1,2	75.8958	566.353	0	PPVVR		P01024	Complement C3 OS=Homo sapiens GN=C3 PE=1 SV=2	1.79226	CONTROL	CASE	0.0185969	130.241	535.699	8.0285	2448.98	1330.16	1984.29	1594.96	349.053	139.479	1575.78	1017.41	591.623	1150.07	1511.03	1716.94	1534.09	1057.24	813.456	377.494	919.771	353.7	308.123	10.2629	44.8648	578.922	534.159	59.9273	125.866	2243.95	2195.79	139.039	6.84903	1168.85	354.587
76.76_566.3561n	1	1	#34434	1	76.7583	566.356	0	PPVVR		P01024	Complement C3 OS=Homo sapiens GN=C3 PE=1 SV=2	3.57026	CONTROL	CASE	0.53081	407.994	1745.76	1079.07	41.9588	0	0	0	0	0	0	0	0	0	0	0	0	0	0	0	0	0	7.11308	0	0	0	0	0	0	0	0	0	711.327	0	0
20.24_1854.8555n	0	1	#758	2	20.2376	1854.86	9.0076	SEETKENEGFTVTAEGK		P01024	Complement C3 OS=Homo sapiens GN=C3 PE=1 SV=2	1.71211	CONTROL	CASE	0.00143093	60.8214	145424	153734	55525.5	137615	129570	123579	43203.1	32832.2	133052	106134	116655	131357	155396	156177	150225	157735	149446	94004.1	109165	65156.9	31991.5	40731.2	41246.5	97094.7	94760.7	21117.5	20789.9	79523.8	148410	39546.4	126124	104764	68423.5
45.62_1786.9637n	2	2	#783,#1225	2,3	45.621	1786.96	9.4186	SGIPIVTSPYQIHFTK		P01024	Complement C3 OS=Homo sapiens GN=C3 PE=1 SV=2	1.37147	CONTROL	CASE	0.0241217	41.6103	192284	179359	252062	137141	97611.7	104901	85892.2	39416.7	110205	95109.6	124484	110900	129188	117622	91489.2	89119.3	77737.7	70970.6	97902.7	56815.3	62941.6	58810.3	41286.8	145172	115777	90732.7	58749	75269.7	106662	79130.9	142501	75964.4	43612.7
34.93_487.3144n	2	2	#787,#22170	1,2	34.9342	487.314	0	SLLR		P01024	Complement C3 OS=Homo sapiens GN=C3 PE=1 SV=2	1.71032	CONTROL	CASE	3.05065e-07	32.4455	48734.4	51751.3	45834.3	39930.1	56596.5	47536.3	32229.7	43977.4	50095.3	40834.8	41607.4	44844.7	38071.4	47936.4	37238.3	35694.9	29551.3	35062	29544.1	21690.4	23389.2	17738.1	22812.4	38198.2	28241	22405.2	26501.2	40083.1	35413.8	16606.3	28259.2	21082.2	15580
68.65_2658.3547n	0	2	#4708,#795	2,3	68.6477	2658.35	6.2879	TVLTPATNHMGNVTFTIPANREFK		P01024	Complement C3 OS=Homo sapiens GN=C3 PE=1 SV=2	1.13064	CONTROL	CASE	0.492152	52.5445	87652.7	61647.8	323939	420435	289981	318627	138306	142121	151612	227231	205540	451427	453130	428010	309912	273984	203518	179203	262721	169325	134683	125891	90584.4	269943	312527	205540	110552	315246	314612	100669	550118	302430	286677
40.39_2197.1216n	2	2	#811,#1430	2,3	40.3876	2197.12	9.5676	VPVAVQGEDTVQSLTQGDGVAK		P01024	Complement C3 OS=Homo sapiens GN=C3 PE=1 SV=2	2.22478	CONTROL	CASE	0.000486715	63.9989	286941	298564	243772	181070	194118	145361	43989.2	21549.8	139310	101671	208572	117791	118621	119471	121975	130187	70094	76882.4	101823	49116	28661.2	22275.2	14734.1	51635	105527	44383.4	39533.7	111461	110281	37314.3	145139	85164.4	49650.9
40.08_2197.1104n	1	1	#117181	2	40.0832	2197.11	9.4034	VPVAVQGEDTVQSLTQGDGVAK		P01024	Complement C3 OS=Homo sapiens GN=C3 PE=1 SV=2	3.26181	CONTROL	CASE	0.179703	253.272	16.2082	0	158.978	0	34.3337	0	0	0	0	14.6537	0	0	8.35202	0	7.28223	7.48971	0	1.56675	23.7095	0	0	0	0	0	5.35078	0	0	28.1605	9.00879	0	0	32.2488	0
14.97_1603.8088n	2	2	#1420,#824	2,3	14.9704	1603.81	8.9673	FYHPEKEDGKLNK		P01024	Complement C3 OS=Homo sapiens GN=C3 PE=1 SV=2	1.44362	CONTROL	CASE	0.00229937	50.4865	86202.3	96767.5	48861	67503.7	93808	88465.6	85689.2	45237.9	106659	67693.2	113915	137135	102263	117965	112811	134086	84926.9	85494.3	75735.9	67317.5	52214	35720.4	35014.7	58941.2	68366.9	36299.1	46436.9	116318	99365.4	31518.2	131017	82142.1	56464.5
18.53_640.3935n	1	1	#829	1	18.5271	640.393	8.9182	GPLLNK		P01024	Complement C3 OS=Homo sapiens GN=C3 PE=1 SV=2	1.31532	CONTROL	CASE	0.0133558	41.8538	27442.3	19855.7	9479.13	19001	23097.4	19694.3	15865.2	14509.8	23390.9	19540.2	26208.9	34551.8	22308.2	31487.8	32684.9	28899	22657.9	27369.1	21332.2	17829.5	13736.4	12741.1	12501.8	19107.8	21857.4	12003.3	11983	26328.4	28287.9	11446.1	33817.2	17304.7	13741.4
15.57_432.1992n	1	1	#847	1	15.5652	432.199	0	EER		P01024	Complement C3 OS=Homo sapiens GN=C3 PE=1 SV=2	1.91756	CONTROL	CASE	0.000199919	77.1317	9587.33	10887	5688.17	8622.25	10669.5	11140.1	3997.8	3520.56	13791.7	7588.5	10384.6	10985.5	7627.62	14529.6	13720.1	13739.2	8074.31	7053.8	6078.14	4529.55	2229.85	2397.17	1662.04	3776.42	8238.28	1953.81	1156.58	12484.5	10865.1	1218.79	7705.09	8016.3	4020.53
50.60_1189.6135n	2	2	#2730,#910	1,2	50.5977	1189.61	8.9632	DFDFVPPVVR		P01024	Complement C3 OS=Homo sapiens GN=C3 PE=1 SV=2	2.67882	CONTROL	CASE	0.000208221	99.1103	110309	182258	56810.8	76491.3	73618.1	42574.5	10616.2	7059.61	46555.4	30190.9	100435	52688.2	54462.1	46595.2	62880.2	71665.6	37883.7	31823.6	45045.2	17858	6424.57	3859.12	3003.83	10094.9	35426.6	6184.31	8858.54	43074.7	42809	7415.3	86491.4	38350.2	28025.1
49.75_1189.6142n	1	1	#49744	1	49.7522	1189.61	7.3793	DFDFVPPVVR		P01024	Complement C3 OS=Homo sapiens GN=C3 PE=1 SV=2	1			1		0	0	0	0	0	0	0	0	0	0	0	0	0	0	0	0	0	0	0	0	0	0	0	0	0	0	0	0	0	0	0	0	0
31.62_2754.2717n	0	1	#914	3	31.617	2754.27	8.4271	EGVQKEDIPPADLSDQVPDTESETR		P01024	Complement C3 OS=Homo sapiens GN=C3 PE=1 SV=2	1.2991	CONTROL	CASE	0.0134911	44.1352	286259	277722	122328	240442	336511	363029	331753	217818	363440	265634	236981	447823	259343	331101	318967	246651	212495	245896	224651	186602	202430	80448.1	132560	296322	238070	212793	198836	348940	435440	140841	235260	192178	159230
32.77_2212.9978n	0	2	#2390,#926	2,3	32.767	2213	6.7769	EDIPPADLSDQVPDTESETR		P01024	Complement C3 OS=Homo sapiens GN=C3 PE=1 SV=2	1.24394	CONTROL	CASE	0.0367455	30.2165	70629.1	104625	40589	96056.2	107760	64296.1	76195.5	61677.4	101075	71427.5	54640.3	139673	93983.5	92590.2	95841.5	94409.5	76085.8	98131.2	132134	77444.5	78765.5	43057.9	52700.7	76082.6	98778.3	70564	43309.2	75785.7	123055	51520.7	79438.6	89946.4	74544.7
19.05_592.3264n	2	2	#927,#3777	1,2	19.0541	592.326	9.0668	FGLEK		P01024	Complement C3 OS=Homo sapiens GN=C3 PE=1 SV=2	1.68753	CONTROL	CASE	0.000574903	73.9871	36957.3	42804.5	24286.7	28493.5	30998.4	21641.4	11107.9	11374.3	24411.9	15826	42177.8	30221.6	26568.5	27446.5	37835.7	44021.1	23480.8	28219.8	28440.9	14359.7	8198.71	8816.17	7779.73	11372.8	24609.2	9687.34	8365.4	28796.4	30820.6	7948.45	53198.1	19787.4	15750.2
14.53_1388.6929n	2	2	#938,#5588	2,3	14.5308	1388.69	8.9801	KQELSEAEQATR		P01024	Complement C3 OS=Homo sapiens GN=C3 PE=1 SV=2	1.24293	CONTROL	CASE	0.0446057	31.428	34134.2	46681.1	30456.9	25448.1	24659.6	20974.2	26156.9	14658.4	21926.3	18239	44791.3	36693.2	28817.3	34248.4	29819	35364.7	19595.1	24299.6	18096.2	17634.7	16314.9	30411.7	20738.1	27789.1	21923.5	26930.9	18924.7	21997.3	18570.3	18799.5	38117.4	14235.8	13320.5
51.83_1400.8288n	1	1	#960	2	51.8349	1400.83	9.2709	SSLSVPYVIVPLK		P01024	Complement C3 OS=Homo sapiens GN=C3 PE=1 SV=2	2.2718	CONTROL	CASE	0.0026969	83.1782	96983.1	119296	142643	52364.1	48606.5	31202.4	11294.6	4608.54	40624.5	25702.8	85102.8	43364.8	47234.2	47164.3	45375.5	47781.6	25014.7	22814.7	25465	15164.9	4746.87	6113.6	4497.68	20871.8	34533.7	13269.9	6570.34	52516.9	38410.1	8646.95	65668.9	27314.9	18279.4
26.25_939.4789n	1	1	#7306	2	26.2485	939.479	0	PGVDYVYK		P01024	Complement C3 OS=Homo sapiens GN=C3 PE=1 SV=2	1.14457	CONTROL	CASE	0.0516785	26.9343	8828.36	7614	8412.2	8037.49	11788.4	11616.4	8937.3	7726.1	13181.6	10471.9	8027.37	12666.5	10291.5	14222.5	12693.2	10817.1	9823.32	9591.55	10925.1	8556.66	7968.32	7187.53	6993.46	10289.4	10226	7699.01	7335.65	13337.6	14749.3	6413.43	8612.27	8624.42	8075.92
26.92_939.4748n	1	1	#963	1	26.9248	939.475	0	PGVDYVYK		P01024	Complement C3 OS=Homo sapiens GN=C3 PE=1 SV=2	1.35244	CONTROL	CASE	0.0567634	70.3886	62414.7	42121.8	10956.1	28928.7	42761.1	32860.5	12249.3	8771.4	45192.9	29759.8	33705.1	42681.4	42404.1	58509.8	59993.8	58497.1	38567.8	31144.3	32047.3	24217.7	17846.2	8071.73	9963.38	29562.8	41324.2	14655.1	9750.02	51138.6	60701.2	7386.37	53060	38708.6	22507.8
29.09_443.2776n	1	1	#966	1	29.0947	443.278	0	SPIK		P01024	Complement C3 OS=Homo sapiens GN=C3 PE=1 SV=2	1.0044	CASE	CONTROL	0.833183	25.1808	16118.4	19032.1	6623.72	14051.2	18534.5	20036.1	28207.8	23780	22839.2	24029.6	18700.9	26727.7	21378.2	27204.8	23287.5	24629.4	19260.3	20306.5	15936.2	17444.8	25512.6	19168.3	24034.8	25758.8	17630.9	29452	23945.6	23249.2	24305.2	20741.9	16179.7	16382.9	11628.5
30.18_1890.0800n	2	2	#1266,#995	2,3	30.1771	1890.08	9.4919	LSINTHPSQKPLSITVR		P01024	Complement C3 OS=Homo sapiens GN=C3 PE=1 SV=2	1.14621	CONTROL	CASE	0.350399	33.7442	118407	126991	33934.3	71775.7	86946.3	70008.5	81234.6	33408.3	84201.1	73658.9	74135.4	127546	96029.5	107370	92506.9	94367.2	53678.5	66172.5	52137	50830.1	63512.3	66817	53960.2	112443	62184.8	75412.3	66530.6	72644.1	77308.9	72928.7	71002.5	56657.4	41610.3
35.44_1788.8603n	1	1	#1003	2	35.4443	1788.86	9.4686	DICEEQVNSLPGSITK	[3] Carbamidomethyl C	P01024	Complement C3 OS=Homo sapiens GN=C3 PE=1 SV=2	2.60669	CONTROL	CASE	0.000320015	108.358	169226	162809	59552.7	109689	101108	60806.9	8264.86	6990.61	63497.6	54395.1	90566.5	77761.3	84498.9	92636.4	105696	109181	59669.4	60995.8	83124.2	31061.6	10505	4897.12	4063.05	12918.5	77111.5	10747.4	4696.51	75874.9	59462.6	3399.93	118989	54453.2	32062.7
35.44_1788.8654n	1	1	#12722	3	35.4443	1788.87	9.4686	DICEEQVNSLPGSITK	[3] Carbamidomethyl C	P01024	Complement C3 OS=Homo sapiens GN=C3 PE=1 SV=2	2.42646	CONTROL	CASE	2.57566e-05	80.5234	10635.3	12619.2	2689.91	9131.86	9715.06	5801.09	2093.43	1348.59	4983.83	3406.18	5135.39	6451.06	5199.85	6301.91	6300.68	6833.67	3265.19	4174.64	6814.36	2469.55	1179.89	1972.29	1736.86	1208.37	5216.98	1846.61	1595.92	4415.91	2780.45	961.857	8601.47	2391.79	1501.32
22.08_1237.7248n	1	1	#1023	2	22.0834	1237.72	9.3077	KVLLDGVQNPR		P01024	Complement C3 OS=Homo sapiens GN=C3 PE=1 SV=2	1.02839	CASE	CONTROL	0.897164	31.398	48518.7	64779.9	38297.5	42750.4	36205.7	26805.5	52761.6	28587.4	42806.2	34836.5	67385.1	52521	61321.5	58348.9	59083.2	62861	62117.1	39485.4	51531.3	57675.9	81041	24392.7	42736.1	36294	58835.5	67080.6	47369.5	58012.3	47962.8	43776.4	24300.1	47497.1	43956.3
23.46_998.6149n	3	3	#8812,#1062,#3856	1,2,3	23.4558	998.615	9.1926	QGALELIKK		P01024	Complement C3 OS=Homo sapiens GN=C3 PE=1 SV=2	1.01235	CASE	CONTROL	0.854659	18.1726	40062.3	40177.3	63055.4	33698.6	46032	45812.7	57970.7	51983.9	54939.6	49520	44831.6	59265.8	43062.1	57519.3	46467.8	47839.1	34968.3	40306.3	46160.7	39682.4	45010.9	42492.9	47576.2	61012.7	42677.4	50049.8	42699.6	55678.5	61006.1	45125.7	62821.8	46082.9	34671.7
14.15_1907.0543n	3	3	#9812,#1095,#4484	2,3,5	14.1476	1907.05	9.3412	VTIKPAPETEKRPQDAK		P01024	Complement C3 OS=Homo sapiens GN=C3 PE=1 SV=2	1.3862	CONTROL	CASE	0.00467459	49.5955	56673.2	64501.6	41011.7	57398.5	68760.5	66796.9	47467	48763.8	73987.4	63290.2	66119.3	103422	83236.8	97309.2	89992	97843.4	68724.3	71258.5	70825.3	63372.8	38402.7	25893.8	22364.5	52447.8	57787.2	23173.6	26927	86847.6	87404.4	19124.8	76666.7	84909.9	58998.9
30.92_852.5104n	1	1	#1096	2	30.921	852.51	0	QGALELIK	[C-term] Dehydrated	P01024	Complement C3 OS=Homo sapiens GN=C3 PE=1 SV=2	1.14422	CONTROL	CASE	0.0741499	20.7091	33129	37148.3	16774.7	26755.7	34129.7	31672.9	27847.4	22510.1	35430.8	33453.2	29048.9	41318.9	33303.5	41922	42488.7	33495.9	29330	28940.3	26804.8	23689.2	29199.6	23801.1	26358.7	31058.9	28537	31226.2	25397.8	40445.6	35824	25164.9	27405.6	29217.4	18315.2
15.13_1211.6822n	2	2	#1109,#2258	2,3	15.1256	1211.68	8.8877	VTIKPAPETEK		P01024	Complement C3 OS=Homo sapiens GN=C3 PE=1 SV=2	1.63662	CONTROL	CASE	0.000108138	54.4683	51643.8	68915	31669.4	44948.3	44689.4	35221.8	27974.6	29529	38545.7	31723.4	62134.4	48307	41020.3	55217.1	58597.3	71151	41796.3	45770.3	42459.1	28316.7	17015.1	19075.8	19725.1	25179	38543.8	18936.5	18299.9	48207.8	41332.3	11974.6	69657.7	38678.8	21617.4
49.41_1871.0259n	2	2	#1996,#1116	2,3	49.414	1871.03	9.1195	TELRPGETLNVNFLLR		P01024	Complement C3 OS=Homo sapiens GN=C3 PE=1 SV=2	1.88602	CONTROL	CASE	9.11875e-05	43.3718	170802	203767	145724	91239.3	99545.7	74280.3	56137.3	34403.1	91002.6	98350.8	138543	105065	106466	98172.4	108202	108564	64618.3	93961.2	60663.3	41659.6	39580.2	20904.8	19559.2	77361.5	59453.6	51151.9	32791.8	77454.1	90126.7	34331	93109.7	72075.7	35541.3
26.20_1109.6222n	2	2	#23049,#1137	1,2	26.1978	1109.62	8.6091	VLLDGVQNPR		P01024	Complement C3 OS=Homo sapiens GN=C3 PE=1 SV=2	1.22816	CONTROL	CASE	0.090325	39.0921	23441.8	63734.9	60413	35266.8	22272.2	21235	35693.1	18599.6	34315.5	25317.7	53327.1	33412.4	29370.8	48885.6	41112.3	45210.9	33339.8	33326.4	28959.1	29167.1	35360.8	19338.3	21504.6	15553.4	44007	38545	24049.6	42871.8	45635.7	27867.4	10506.1	26196.3	15088.3
21.91_1984.9725n	2	2	#1277,#1141	2,3	21.9144	1984.97	9.0381	SGQSEDRQPVPGQQMTLK		P01024	Complement C3 OS=Homo sapiens GN=C3 PE=1 SV=2	1.2576	CONTROL	CASE	0.0751404	44.534	111468	142886	120642	82693.6	82934.5	66430.1	59565.6	27612.1	90501.6	74118.4	103531	134864	113529	111964	96574.3	104922	56779.2	56118.5	67628.5	53556.8	51697	36734.1	28833.1	129879	84303.6	67318.7	36002.2	84678.4	99412	43109.9	121136	64494.2	47782.1
43.56_1510.8108n	2	2	#1158,#20270	2,3	43.5552	1510.81	9.4049	LVAYYTLIGASGQR		P01024	Complement C3 OS=Homo sapiens GN=C3 PE=1 SV=2	2.37753	CONTROL	CASE	0.000387359	72.4203	87967.4	111643	134897	58666	42608.7	38377.3	27877.8	9835.03	32648.4	39641.9	58833.2	39479.5	27703.2	29568	35558.2	27767.8	16715.5	14265.4	28744.5	16909.6	12053.9	10879	7346.74	35440.9	23835.7	15966.6	8813.9	19411.8	30261.3	14036.7	32572	21206.2	10094
14.67_823.4702n	3	3	#1399,#1209,#25375	1,2,3	14.6661	823.47	8.9494	ASHLGLAR		P01024	Complement C3 OS=Homo sapiens GN=C3 PE=1 SV=2	9.21632	CASE	CONTROL	6.80567e-14	149.811	3032.27	3556.65	3730.76	4077.25	3295.15	20594	7562.16	6565.77	5045.38	4773.93	4993.1	7198.59	5136.87	5321.13	5404.74	4806.5	4491.83	6208.88	60672.9	88037.6	29053.9	95652.5	77304.9	35570.5	24631.6	42484	131707	81557.8	90675.7	138702	102413	75376.7	68267.7
37.49_1985.9814n	2	2	#6079,#1217	2,3	37.4934	1985.98	9.0608	KVFLDCCNYITELRR	[6] Carbamidomethyl C|[7] Carbamidomethyl C	P01024	Complement C3 OS=Homo sapiens GN=C3 PE=1 SV=2	1.10156	CASE	CONTROL	0.460908	35.237	46438.5	36826.2	38008.6	61841.7	68709.7	85154.4	116359	95928.6	103008	100042	72448.9	71829.6	38743.9	73939.8	64638.3	51955.7	67880.8	80222.6	61663.5	64482.9	86620.5	72511.1	114354	145139	49028.5	95890.7	92305.2	56882.6	77395.4	86734.6	33609.3	66123.6	38073.7
37.53_1985.9865n	1	1	#3224	4	37.5272	1985.99	9.0608	KVFLDCCNYITELRR	[6] Carbamidomethyl C|[7] Carbamidomethyl C	P01024	Complement C3 OS=Homo sapiens GN=C3 PE=1 SV=2	1.07826	CASE	CONTROL	0.514389	41.1386	8028.69	6637.87	9968.45	8886.73	14744.5	16511.5	31817.7	23824.5	21561.3	18564.5	16727.4	18209.8	9565.49	15196.5	13867.8	11156.4	9454.81	18842.3	15219.6	14875.7	22464.1	17901.9	22485.8	19732.1	10373.1	22198.8	26648.9	12006.6	16632.2	19112.1	6363.33	12177.9	7752.93
28.80_1023.5099n	1	1	#1230	1	28.8044	1023.51	9.357	FISLGEACK	[8] Carbamidomethyl C	P01024	Complement C3 OS=Homo sapiens GN=C3 PE=1 SV=2	1.01982	CASE	CONTROL	0.679781	27.4128	16605.5	20510.7	4779.94	13453.2	17182.8	17507.2	19734.7	18422.2	24418.9	16243	28277.6	15215.3	15988.1	19173.6	20654.8	23029.2	14092.1	17681.5	14849.7	13598.5	14708.5	19296	22117.7	16847	13664.4	16812.8	18879.3	21719.5	22276.9	21134.6	28783.4	15765.9	10494.1
75.35_2150.2087n	2	2	#2264,#2968	2,3	75.3548	2150.21	9.6831	QLYNVEATSYALLALLQLK		P01024	Complement C3 OS=Homo sapiens GN=C3 PE=1 SV=2	2.24282	CONTROL	CASE	0.509777	251.836	210700	356425	3687.46	11898	8511.93	3516.74	12584.3	9534.36	3373.86	7229.44	4160.83	7182.87	10366.7	7899.52	6147.62	5114.61	4428.31	4007.33	6831.02	5638.46	12988.1	3231.93	8777.92	17872.5	4278.62	15175	2880.09	4820.51	7570.11	6147.59	153065	5210.71	5420.43
74.57_2150.2008n	1	1	#1258	3	74.5742	2150.2	9.7041	QLYNVEATSYALLALLQLK		P01024	Complement C3 OS=Homo sapiens GN=C3 PE=1 SV=2	2.88249	CONTROL	CASE	0.0235409	116.464	463.977	503.668	49053.1	62383.6	57353.7	19547.6	2040.91	1652.5	21350.4	7486.31	47352.5	23867.8	51421.6	37960.3	41398	50229.9	26764	7738	29928	8773.3	2504.12	1603.16	909.188	1996.41	19661.6	2933.88	2015.92	32558	26188.6	2112.09	586.542	27671.8	8797.37
21.10_954.5292n	2	2	#1264,#37538	2,3	21.1027	954.529	0	LDPERLGR		P01024	Complement C3 OS=Homo sapiens GN=C3 PE=1 SV=2	1.77188	CASE	CONTROL	0.000764196	65.2388	5536.9	6830.07	6985.48	7532.85	7190.11	14573.9	58055.6	49381.6	23653.2	41462.8	15806.5	34373.6	19809	25479.4	22669.1	18491.3	16442.5	31001.1	30608.6	33320.1	46944.7	40464.1	60984	64306.5	23634.6	64543.5	46465.6	24893.4	34310.8	57549.1	21660.4	22109.8	24839.6
22.76_727.3700n	2	2	#1293,#11990	1,2	22.7598	727.37	0	LYNYR		P01024	Complement C3 OS=Homo sapiens GN=C3 PE=1 SV=2	1.51923	CONTROL	CASE	0.0354851	48.867	24164.1	36031.2	16128.6	18410.8	14829.9	10692.9	5087.61	2793.74	12648.9	12810.8	25057.3	15118	21318.1	18624.5	24099	26757.7	19515.8	11756.3	14382.4	8072.9	4236.57	6110.43	9150.84	15523.9	20993.3	6240.44	5622.96	17013.8	17178.9	7792.97	17685.9	16169	8479.74
46.16_1815.8831n	1	1	#1299	2	46.1621	1815.88	9.4847	SNLDEDIIAEENIVSR		P01024	Complement C3 OS=Homo sapiens GN=C3 PE=1 SV=2	1.94583	CONTROL	CASE	0.000329583	47.2213	114591	134938	159680	83667.3	63506.9	52122.7	33480.7	15048.3	69671.5	59731.4	82567.2	64512.6	79833.5	74613.7	64800.8	71635	51730.1	48402.8	45955.9	29769.3	26008.8	20083.9	16174.4	44494.6	51306.8	32464.1	15522.5	45397	61982.5	27623.7	54394.7	47656.7	26382.7
16.61_517.2781n	0	1	#1330	1	16.6135	517.278	8.6355	LEEK		P01024	Complement C3 OS=Homo sapiens GN=C3 PE=1 SV=2	1.31238	CONTROL	CASE	0.00844914	25.1386	11045.6	13561.6	6110.01	10202.2	14080.6	17085.2	19713.3	16538.2	20692.3	16886.7	16081.1	21030.9	14633	21410	20321.2	18740.6	18425.3	15311.8	14286.6	12499.1	14808.3	10583.7	12696.6	15598.7	15651.7	13607.8	10082.7	16160.2	15103	7839.79	12830	11097.3	9171.25
17.72_768.4514n	0	1	#1352	1	17.7153	768.451	8.3899	VVPEGIR		P01024	Complement C3 OS=Homo sapiens GN=C3 PE=1 SV=2	1.03138	CASE	CONTROL	0.733711	50.2318	19960.5	20950.9	8095.06	16132.7	13168.4	10840.1	23909.3	7131.59	11634.8	9010.61	41592.7	22851.2	17130.2	17138.9	14004.7	24292.2	9127.27	12553.7	10598.4	12408.2	14194.2	18184.8	10931.2	26368.2	10949.3	19532.9	18775.8	12525.8	11808.9	17299.7	30752.6	8178.71	6625.96
25.17_768.4512n	1	1	#14385	1	25.1665	768.451	0	VVPEGIR		P01024	Complement C3 OS=Homo sapiens GN=C3 PE=1 SV=2	1.94626	CASE	CONTROL	0.0951783	67.2249	1300.52	948.892	0	862.025	1171.52	777.144	758.831	1141.48	337.722	318.557	424.818	620.387	826.858	636.592	489.926	947.744	1094.59	907.248	771.56	652.255	952.818	2845.1	2033.15	628.204	559.658	2620.29	2466.04	333.429	649.311	2101.14	2244.97	251.337	432.314
23.46_981.5941n	1	1	#1359	2	23.4558	981.594	0	QGALELIKK	[N-term] Ammonia-loss	P01024	Complement C3 OS=Homo sapiens GN=C3 PE=1 SV=2	1.10378	CASE	CONTROL	0.186712	22.3884	15614.9	13705.5	13898.9	13135.5	18536.1	18045.2	26985.5	20493	25013.7	22802.7	16972.9	24870.3	17947.6	25056.9	19948	19768.4	13649	17044.3	18749.9	18075.5	23182.8	17102.4	23301.5	31307.5	17159.1	25849.8	20058.3	22763.2	27399	18667.9	20362.1	18046.5	13541.1
66.93_2748.2907n	2	2	#1422,#22348	3,4	66.93	2748.29	8.8712	YFKPGMPFDLMVFVTNPDGSPAYR		P01024	Complement C3 OS=Homo sapiens GN=C3 PE=1 SV=2	1.54941	CONTROL	CASE	0.0324893	90.0073	261306	317001	636945	291981	185580	153128	46973.5	25346.7	171533	128466	202795	150705	145512	251033	144672	233418	89327.9	105566	89984.8	62512.1	32913.4	37144.6	22299.5	79173.5	206943	56767.3	41089.1	331017	298283	37284.3	162214	191529	41462.8
63.76_2348.2025n	1	1	#1438	3	63.7556	2348.2	9.0686	NNNEKDMALTAFVLISLQEAK		P01024	Complement C3 OS=Homo sapiens GN=C3 PE=1 SV=2	1.56114	CONTROL	CASE	0.0153409	83.5167	91622.2	95996.8	53840.9	164183	59359.3	41305	20344.7	10343.4	28097.6	47179.2	72371.3	37479.7	48683.1	58944	62251.7	50342.4	38326.8	37787.6	40945.5	45284.1	14826.5	5592.47	7074.21	5188.17	29450.3	18435.9	5353.5	91089.2	70580.5	25194.3	45412.9	87120.9	31412.8
64.30_2348.1924n	0	1	#10047	3	64.2966	2348.19	8.4088	NNNEKDMALTAFVLISLQEAK		P01024	Complement C3 OS=Homo sapiens GN=C3 PE=1 SV=2	1.0129	CONTROL	CASE	0.964002	60.7772	5861.03	6304.57	3351.68	15586.9	4997.12	3331.7	1920.47	2846.92	8691.13	7328.94	6265.55	3991.02	5114.36	12512.9	6313.98	12302.4	2864.47	5034.58	3768.17	4298.16	6550.55	3451.79	3024.92	4346.25	8478.55	5655.9	2537.26	10793.4	6168.21	4476.1	4208.62	15275.6	2918.87
31.68_1625.8744n	2	2	#1481,#5317	2,3	31.6847	1625.87	8.6159	RIPIEDGSGEVVLSR		P01024	Complement C3 OS=Homo sapiens GN=C3 PE=1 SV=2	1.19842	CONTROL	CASE	0.0424927	24.188	49776.2	50503	57663.3	31549.1	37257.7	32211.4	31508.3	18604.1	35508.3	35945.3	51004.6	46421.2	44514.8	46039.3	37416.9	39030.8	30274.4	39003.1	30798.3	22826.1	29479.9	22488.6	23933.4	42520.5	34970.6	41704.4	30872.1	35344.1	40538.7	28794.8	42616.7	24208	23069.7
12.62_1569.5807n	2	2	#10789,#5855	2,3	12.6172	1569.58	7.6942	CCEDGMRENPMR	[1] Carbamidomethyl C|[2] Carbamidomethyl C|[6] Oxidation M	P01024	Complement C3 OS=Homo sapiens GN=C3 PE=1 SV=2	1.82865	CASE	CONTROL	0.00481406	76.1304	380.437	400.314	2984.67	822.47	3886.97	5567.27	2779.22	2470.65	10979.4	15433.1	9220.34	4883.47	1938.91	6840.7	10660.2	10395.9	1769.93	8132.39	7968.12	11602.9	4519.15	14705	19939.6	9270.88	10421.4	15815.5	13003.4	9847.98	10612.9	8529.94	1724.09	7481	4789.29
16.78_1569.5863n	2	2	#3536,#1487	2,3	16.7825	1569.59	7.6748	CCEDGMRENPMR	[1] Carbamidomethyl C|[2] Carbamidomethyl C|[11] Oxidation M	P01024	Complement C3 OS=Homo sapiens GN=C3 PE=1 SV=2	1.19786	CASE	CONTROL	0.121816	52.3424	8841.05	6113.64	11000.9	8306.36	18729.5	24758.5	51055.9	50998.8	32466.6	36127.8	20087.6	35697.2	18895.3	27684.8	29867.6	17700.4	20599.9	42510.4	25946.3	31020.2	27853.8	38149.2	46845.3	40708.4	19288.9	34951.9	36038.8	20408.2	32017.7	48581	10672.6	21233.5	20709.1
13.13_1569.5801n	2	2	#18283,#12758	2,3	13.1275	1569.58	7.1937	CCEDGMRENPMR	[1] Carbamidomethyl C|[2] Carbamidomethyl C|[11] Oxidation M	P01024	Complement C3 OS=Homo sapiens GN=C3 PE=1 SV=2	1.07209	CASE	CONTROL	0.149571	86.1286	923.639	212.299	2480.17	440.21	2906.75	3902.88	4111.33	3179.53	8751.19	13740.7	12399.3	3108.41	2353.83	3571.76	6183.28	4997.17	1025.48	12029.7	3873.58	4461.42	2880.97	4587.81	6008.75	3323.03	5825.68	4501.01	3486.4	7731.49	5529.2	1669.38	6625.29	5330.87	4481.75
15.50_748.4268n	1	1	#1558	2	15.4976	748.427	8.4622	FGLEKR		P01024	Complement C3 OS=Homo sapiens GN=C3 PE=1 SV=2	1.6053	CASE	CONTROL	0.00115269	62.9203	3438.82	4521.87	5742.18	6281.92	8656.48	22698.3	9586.62	4178.34	19498.9	10223.2	4446.25	28012	11218.6	12753.3	17865.2	13833.5	13203.6	3672.72	21752.9	21842.9	18198.6	17438.2	14094.1	19899.5	21787.6	14279.2	19235.4	28303.5	29069.4	13192.8	16701.1	21308.4	14127.8
15.57_748.4214n	1	1	#6544	1	15.5652	748.421	8.4622	FGLEKR		P01024	Complement C3 OS=Homo sapiens GN=C3 PE=1 SV=2	1.9452	CASE	CONTROL	0.000370831	65.9503	631.788	765.208	227.734	1000.85	1318.6	4243.37	2019.92	1000.33	3415.7	2111.46	2019.99	6638.76	2341.25	2520.67	4217.68	3326.79	3183.01	1534.2	4351.12	5172.55	4053.88	3524.3	2675.91	3553.87	4955.68	2877.29	4597.99	6823.36	6192.38	3323.79	10820.7	4694.48	5780.12
34.00_1469.7749n	1	1	#1562	2	34.0043	1469.77	8.6693	IPIEDGSGEVVLSR		P01024	Complement C3 OS=Homo sapiens GN=C3 PE=1 SV=2	1.56172	CONTROL	CASE	0.0186521	50.5897	41893.6	76029	94495.6	36904.1	33568.5	26038.4	28632.6	6531.41	34049.9	27231.6	57655.6	43757	41940.6	38069.1	33560.9	37241.5	20390.5	27607.5	31409.9	15317.1	21123.9	25986.6	12803.8	46014.5	34262.5	21688.7	21972.7	21852.6	33385.9	19212.3	27199.2	20388.7	14364.3
16.60_645.3734n	2	2	#1651,#1579	1,2	16.5965	645.373	0	KLEEK		P01024	Complement C3 OS=Homo sapiens GN=C3 PE=1 SV=2	1.21545	CONTROL	CASE	0.0122501	21.672	23162.6	26304.6	19067.8	19927.8	25976.8	30358.3	35882.4	31470.3	38063.3	29028.3	29925.5	40861.4	25826.6	41496.7	37652.9	35353.8	28889.2	30458.6	25552.1	24160.1	26824	23135.2	25091	30631.2	28932.6	25730.3	21298.4	30961.6	32399.6	18949.5	28170.9	23410.9	17249.6
23.19_392.2203n	1	1	#1592	1	23.1853	392.22	0	AFR		P01024	Complement C3 OS=Homo sapiens GN=C3 PE=1 SV=2	1.52183	CONTROL	CASE	0.00649685	68.1518	11200.9	11306.9	4705.87	9356.95	12572.6	9046.7	3599.87	2582.12	13138.4	8504.48	7737.99	9265.37	10096.9	12807.4	11688.1	10709.3	7671.51	4890.11	8626.96	5798.72	3645.61	1835.32	2282.39	6935.83	7527.87	3369.55	2099.34	14423.7	12380.7	2740.89	5563.16	8045.75	5473.2
28.43_392.2182n	1	1	#8196	1	28.4324	392.218	0	AFR		P01024	Complement C3 OS=Homo sapiens GN=C3 PE=1 SV=2	1.95103	CONTROL	CASE	0.000638642	71.8357	2358.33	2245.47	6877.79	1790.25	2431.53	2079.13	706.533	594.291	2270.03	1865.64	1876.02	2285.21	2244.32	3022.17	2955.88	2986.37	1927.16	1560.01	1517.41	1300.63	724.249	606.86	390.739	1253.64	1970.7	634.47	421.11	2473.18	2701.11	470.356	2101.72	987.208	732.257
28.43_1082.5538n	0	1	#1613	1	28.4324	1082.55	9.2011	GYTQQLAFR		P01024	Complement C3 OS=Homo sapiens GN=C3 PE=1 SV=2	1.56421	CONTROL	CASE	0.00279001	68.9179	22563.4	24025.7	12477.6	19792.6	28725.2	26203.2	9404.89	8283.82	32596.4	22922.3	22495.5	28143.9	19429.8	34442.1	30487.5	32007.7	21948.5	17559.3	18269.1	13567.6	7691.91	4728.77	4754.96	14113.3	20845.4	7389.65	5442.88	32130.1	23957.7	5336.08	28696.5	19447	14694.7
22.93_1082.5589n	0	1	#6186	1	22.9288	1082.56	0	GYTQQLAFR		P01024	Complement C3 OS=Homo sapiens GN=C3 PE=1 SV=2	1.39904	CONTROL	CASE	0.0839197	84.8764	7219.31	4567.49	481.698	2400.87	7976.47	6476.75	1242.03	616.431	7735.55	4208.04	3795.19	5014.71	5142.01	7375.14	6058.34	6561.41	6111.88	3598.88	4570.93	2905.08	1865.6	364.825	451.667	3043.96	2447.62	1280.58	679.381	6471.11	7690.72	759.52	7603.98	5785.06	4956.07
14.16_1807.9874n	2	2	#3680,#1631	3,4	14.1589	1807.99	0	TIKPAPETEKRPQDAK		P01024	Complement C3 OS=Homo sapiens GN=C3 PE=1 SV=2	1.99952	CONTROL	CASE	8.2271e-06	54.9129	35941.1	41570.4	28438.9	40165	54351.4	52088.6	23208.8	30766.4	57122.2	43419.6	33305.5	59157.3	41994.6	63746	61726.1	51882.5	45044.4	38981.8	31410.3	25254.2	17925	15326.7	11005	27459.1	42016	12897.5	7606.14	40372.6	41819.8	6189.29	21323	32066.5	17979.6
22.22_901.4690n	0	1	#1632	1	22.2187	901.469	0	PGQQMTLK		P01024	Complement C3 OS=Homo sapiens GN=C3 PE=1 SV=2	1.03483	CASE	CONTROL	0.586453	27.005	24484.7	25136.3	12550.2	16418.3	19263	15669.3	15444.7	4962.64	21020.4	19599.7	17838.1	20240.1	22057.4	24615.7	27432.1	23137.3	15965.6	19422.9	22286.5	21084.7	19162.5	9808.23	19930	24240.4	24937.7	22281.5	18839.5	23291.6	20343.6	17704.9	26551.1	14823.4	14365
48.31_2216.1272n	2	2	#3672,#1648	2,3	48.3122	2216.13	8.3492	GYTQQLAFRQPSSAFAAFVK		P01024	Complement C3 OS=Homo sapiens GN=C3 PE=1 SV=2	1.64125	CASE	CONTROL	0.020156	94.4726	4226.23	3363.14	3090.63	2107.38	8576.75	26388	68375.4	78384.8	31215	46942	15288.9	32291.1	11708.4	19813.5	14337.6	11838.6	11010.9	26644.7	15149.9	26169.2	62311.9	31105.1	61856.3	83894	12746.3	70496.7	36578.7	15388.6	22333.5	56189.6	7355.67	21261.2	12334.5
32.21_885.5210n	2	2	#3890,#1649	1,2	32.2088	885.521	8.8642	ISLPESLK		P01024	Complement C3 OS=Homo sapiens GN=C3 PE=1 SV=2	1.4169	CONTROL	CASE	0.00653325	44.9512	31693.3	42696.3	30636.4	25357.5	25817.2	19437.9	16853	9907.47	21537.7	22966.2	40049.2	38718.5	31834.7	29826.4	29024.5	31297.8	18554.4	20057.6	18076.6	13926.2	14193.3	11138.2	7406.46	24196.8	25032	18349	12159	26983	32087.6	12476.4	39186.1	15981.3	12163.8
38.24_1249.6175n	2	2	#3584,#1655	1,2	38.2373	1249.62	8.9939	NTMILEICTR	[8] Carbamidomethyl C	P01024	Complement C3 OS=Homo sapiens GN=C3 PE=1 SV=2	2.75547	CONTROL	CASE	3.19747e-08	53.0986	92206.8	131905	79672.8	99737.9	104339	72271.2	43550.4	42728.8	72579.4	82423.1	68955.3	53808	42070.6	48623.4	56455.8	51168.3	45807.2	48685.7	58701.2	29496	24824.9	13683.4	10141.4	28162.1	43866.3	17772.4	14109.8	44084.5	50028.2	8091.14	27862.8	30284.9	18197.3
74.12_2443.2881n	2	2	#1853,#1685	2,3	74.1177	2443.29	9.4121	EPGQDLVVLPLSITTDFIPSFR		P01024	Complement C3 OS=Homo sapiens GN=C3 PE=1 SV=2	2.0229	CONTROL	CASE	0.138441	81.4731	1798.44	2032.35	164356	70796.6	80299.5	35869.7	19921.4	7597.3	43256.9	25695.1	80963.7	46904.6	76459.6	57196.8	58665.2	49062.2	20441.9	19441.8	31628.7	14030.5	12737.6	11378.7	5264.32	37447.7	34468	21778.9	17745.4	42595.4	54593.4	10962.5	3720.23	26628.5	14999
75.00_2443.3015n	2	2	#4377,#3740	2,3	74.9997	2443.3	9.4749	EPGQDLVVLPLSITTDFIPSFR		P01024	Complement C3 OS=Homo sapiens GN=C3 PE=1 SV=2	2.5248	CONTROL	CASE	0.572148	305.99	126535	212432	4621.39	5855.94	3738.92	2411.25	1173.01	1357.44	1963.23	1705.18	1895.91	1182.26	2880.48	2050.22	1458.85	2099.47	1170.92	789.695	1458.83	3004.8	3075.31	1326.4	1247.77	1851.72	2283.16	2868.76	2048.85	2213.49	2371.67	1970.04	101081	2741.88	1372.4
18.51_768.4878n	2	2	#4651,#1696	1,2	18.5102	768.488	0	KGPLLNK		P01024	Complement C3 OS=Homo sapiens GN=C3 PE=1 SV=2	1.42514	CONTROL	CASE	0.00142702	40.4631	28704.8	23602	11552.3	23076.7	27539.2	26604.7	22544.8	17435	31501	21752	25287.5	37443	21098.2	35766.4	32952	31847.6	24476	22875.5	20499.5	19227.4	16898.7	12011	15337.5	20577.6	22826.1	16371.9	9473.72	28533.9	24756.3	9710.81	29624.7	15722.8	13641.4
14.63_415.2565n	1	1	#1707	1	14.6323	415.256	0	GLAR		P01024	Complement C3 OS=Homo sapiens GN=C3 PE=1 SV=2	6.05675	CASE	CONTROL	5.25079e-11	145.761	1146.13	1002.41	5745.01	670.326	1322.82	6471.51	845.671	2005.22	2057.87	1969.52	1019.82	1192.84	689.014	1613.25	1644.28	2171.68	1831.85	856.054	17983.9	25177.4	5444.86	17833.5	21035.4	7045.8	7394.91	9153.04	23118.8	19944.9	19897	23013.6	14179.8	15057.7	15051.1
15.60_745.3955n	0	1	#1724	1	15.599	745.395	8.1317	VTLEER		P01024	Complement C3 OS=Homo sapiens GN=C3 PE=1 SV=2	1.89671	CONTROL	CASE	0.00061279	64.9446	8302.03	7566.59	2426.4	5963.75	8237.48	8991.3	4193.83	3055.13	10493.1	7896.64	13068.2	11983.8	8516.2	12625.3	16456.2	15180.2	10083.4	8595.06	8528.51	6773.64	3729.52	2114.19	2202.64	3598.95	9712.16	2199.19	2241.15	8729.68	6928.32	1404.08	11508.2	5607.06	5593.99
38.44_1207.5971n	2	2	#7521,#1725	1,2	38.4402	1207.6	9.1535	YYTYLIMNK		P01024	Complement C3 OS=Homo sapiens GN=C3 PE=1 SV=2	1.98313	CONTROL	CASE	3.81569e-05	46.4448	62701	85465.1	81224	50512.1	45797.2	36301.6	23533.7	16027.2	40314.1	37774.8	55190	33014.5	28721.6	26942.1	27150.9	32387.3	24890.6	29705.1	35755	16409.3	21548	10280.7	10719.6	29098	33943.9	21671.1	16418.1	24463.3	26966.6	8890.55	31224.3	21698.1	14377
40.02_800.4829n	2	2	#1942,#1795	1,2	40.0156	800.483	9.3377	WLILEK		P01024	Complement C3 OS=Homo sapiens GN=C3 PE=1 SV=2	1.90381	CONTROL	CASE	3.09009e-05	60.5688	65535.6	67107.5	34280.1	42385.5	39718.4	29893.5	21601.6	16943.9	34510.5	42547.4	59348.1	30310.1	30372.2	37350.8	33291.2	42296.7	30816.3	28121.9	39477.4	19066.7	17884.5	10655.1	11460.7	18733.5	28954	13397.3	7803.15	26717.7	25255.8	10198.6	57179.3	25281.4	15984.3
26.38_1280.6631n	1	1	#2115	2	26.3838	1280.66	8.3843	TRFISLGEACK	[10] Carbamidomethyl C	P01024	Complement C3 OS=Homo sapiens GN=C3 PE=1 SV=2	1.47585	CASE	CONTROL	0.0684061	56.7052	6792.84	5410.22	4869.81	7468.96	8971.41	15036.6	50475.8	35363.9	20393.8	25044.3	24849.3	29162.8	17697.4	23329.8	19520.6	17589	17142.5	26757.6	23190.7	27589.4	31683.3	44795.1	46702.1	38583.6	17535.7	47735.7	41272.8	22022.9	29548.7	2765.23	15321.1	17707	19028.6
27.22_1280.6583n	1	1	#1798	2	27.2151	1280.66	8.1395	TRFISLGEACK	[10] Carbamidomethyl C	P01024	Complement C3 OS=Homo sapiens GN=C3 PE=1 SV=2	1.03026	CONTROL	CASE	0.911497	31.1863	49029.6	48195.4	12448.3	36971.8	49372.5	42653	37079.8	33002.4	42662.4	47611	35547.2	56571.2	78983	46544.1	55324	46727	72116.8	45885.4	66367.9	54010.1	68229.2	21817.8	31008.2	47366.6	61953.4	40533.1	43569.3	51675	45575.2	61802.8	43402.6	36128.6	58469.2
30.11_887.4795n	1	1	#1804	1	30.1094	887.48	9.3013	IWDVVEK		P01024	Complement C3 OS=Homo sapiens GN=C3 PE=1 SV=2	1.40399	CONTROL	CASE	0.665345	58.3014	23262.8	22335.5	304.615	13618	12452	8483.16	8088.34	3070.64	12835.8	8433.13	22336.6	32952.7	26901.2	28158.8	16937.7	34302.6	15393.4	12495.2	11468	10510.7	8282.96	8482.3	3960.19	18867	16303.4	12545.6	6681.05	16783.4	13173.8	7466.77	18298.9	11682.2	8650.68
46.80_2146.0563n	2	2	#3677,#1813	2,3	46.8045	2146.06	9.2037	DAPDHQELNLDVSLQLPSR		P01024	Complement C3 OS=Homo sapiens GN=C3 PE=1 SV=2	3.19486	CONTROL	CASE	6.61656e-08	54.4339	141191	131295	52404.7	100413	72172.9	27534.2	24766.8	28345.4	46254.5	50698.2	49405.7	45322.7	60917.9	72745.1	89890.3	67130.9	40446.4	40364.9	28680.4	20771.9	12100.9	5295.76	17809	16418.3	21169.4	14533.7	13356.8	40856.3	38707.3	13322.1	24476.9	29019.1	15153.7
15.13_770.3830n	0	1	#1842	1	15.1256	770.383	0	PAPETEK		P01024	Complement C3 OS=Homo sapiens GN=C3 PE=1 SV=2	1.92971	CONTROL	CASE	0.000602493	63.4618	11121.7	14859.7	2852.81	7946.77	9829.1	6903.94	3455.08	3511.62	8468.7	6964.57	14366.3	9397.53	7651.23	12024.6	17360.9	18584.3	11892.6	8961.97	8605.13	6258.54	4184.34	2474.24	3177.45	4361.76	9951.97	3172.43	3044.51	9465.69	5674.88	1341.57	13396.7	4555.59	5123.72
16.58_940.5243n	1	1	#1904	2	16.5796	940.524	0	EALKLEEK	[C-term] Dehydrated	P01024	Complement C3 OS=Homo sapiens GN=C3 PE=1 SV=2	1.10308	CASE	CONTROL	0.246518	29.178	12908.6	17441.2	11142.9	14957.2	16467.5	18764.9	29247	21348.7	30004.4	29087.5	20992.7	26356	16091.4	26167.2	32207.9	21640.9	17249.6	24319.1	29005.9	26854.8	20787.8	28566.2	25561.5	22688.8	16509.9	32355.7	31496.1	17699.2	30481.4	25613.5	21292.2	17814.6	13957.2
63.42_2840.3838n	1	1	#1928	3	63.4174	2840.38	8.5102	HYLMWGLSSDFWGEKPNLSYIIGK		P01024	Complement C3 OS=Homo sapiens GN=C3 PE=1 SV=2	1.52083	CONTROL	CASE	0.0174927	96.3665	55911.8	77623.3	49201.7	57509.1	36749.3	29932	8612.62	9200.57	34663	20376.9	28502.8	22610.6	23593.3	32993.9	37358.8	27270.3	19471.6	16940.1	21910.5	6686.64	8478.25	3940.24	2242.89	17001.2	16391.4	21966	4916.82	70324.5	156.999	15903	40580.8	44000.2	12163.6
21.47_1546.7928n	1	1	#1937	2	21.4747	1546.79	8.9895	SDDKVTLEERLDK		P01024	Complement C3 OS=Homo sapiens GN=C3 PE=1 SV=2	1.11306	CONTROL	CASE	0.760533	58.8663	10512.1	2199.23	10578.8	9224.97	19192	38063	32394.5	18814.9	50937.1	31244.8	20286.3	52837.2	30867.5	45660.7	31864.2	25116.8	24330.4	30191.4	33488.2	25049.9	22785.5	9609.91	9619.92	29993.1	23672.4	11340.5	17842.5	41248.1	57253.5	16303.5	24602.7	31327.5	20888.7
41.56_2563.2826n	2	2	#4238,#1952	3,4	41.5573	2563.28	8.7483	QKPDGVFQEDAPVIHQEMIGGLR		P01024	Complement C3 OS=Homo sapiens GN=C3 PE=1 SV=2	2.45514	CONTROL	CASE	5.66917e-05	73.8012	178097	183374	108189	130581	140708	91520.7	31127.6	17628.7	90628.9	92220.4	106402	83275.6	76816.4	109881	89982.5	104333	67264.7	41067.7	89777.1	34306.3	23660.1	15033.1	9266.45	32486.6	59622.2	14434.6	11656.8	83403.5	68280.8	15802.9	100863	64842.5	38103.6
35.07_1369.7308n	1	1	#1978	2	35.0723	1369.73	8.7103	TIYTPGSTVLYR		P01024	Complement C3 OS=Homo sapiens GN=C3 PE=1 SV=2	2.48745	CONTROL	CASE	0.00067867	91.2976	33312	59295.6	76714.7	25908.6	22558	11344	3870.67	3406.8	10481	16159.2	38154.2	20283.2	30560.9	21778.7	21377.9	29600.5	12889.8	15919.4	17308.7	8021.36	3633.12	5210.59	3064.57	9200.73	21586.4	3931.93	4703.62	21069.7	15018.8	3159.33	36723	12193.5	8625.45
35.11_1369.7199n	1	1	#26345	1	35.1061	1369.72	8.5511	TIYTPGSTVLYR		P01024	Complement C3 OS=Homo sapiens GN=C3 PE=1 SV=2	15.9058	CONTROL	CASE	0.000176557	259.151	721.701	1364.84	2876.91	557.23	57.8288	46.5215	6.43093	0	53.3524	24.0271	1523.33	244.038	15.7567	126.343	38.2546	521.398	0	22.6325	0	0	0	0	0	0	0	0	0	0	34.7446	0	277.374	109.005	0
39.63_2055.0923n	2	2	#9718,#1997	2,3	39.6268	2055.09	8.913	VRVELLHNPAFCSLATTK	[12] Carbamidomethyl C	P01024	Complement C3 OS=Homo sapiens GN=C3 PE=1 SV=2	2.70678	CONTROL	CASE	9.14392e-05	76.7361	52016.7	72038.1	65230.3	30738.1	26355.6	12928.1	9767.78	6808.14	15044.4	17365.8	36928.8	17728.3	17728.2	12561.4	17655.4	22373.9	9130.62	12781.3	13647	6106.2	6449.41	3364.42	2694.18	10049.5	14142.1	8290.25	3958.79	16301.8	13238.9	4341.49	20262.6	11059.6	6803.48
19.41_881.4568n	0	2	#3422,#2054	1,2	19.4091	881.457	0	SKYELDK		P01024	Complement C3 OS=Homo sapiens GN=C3 PE=1 SV=2	1.78806	CONTROL	CASE	0.000621588	59.053	32187	40610.2	16940.4	32652.5	29402	18273.3	7832	8559.61	17677	15762.9	28666.1	22166.2	25891	18420.5	30872.5	32501.9	30779.7	17550.4	16702	11529.7	4968.7	8069.49	10915	15630	23788.3	6615.58	5364.57	20660.4	18564.9	5431.27	31261.8	17435.1	11037.2
71.54_3526.6628n	2	2	#2070,#4132	3,4	71.5447	3526.66	8.9207	VQLSNDFDEYIMAIEQTIKSGSDEVQVGQQR		P01024	Complement C3 OS=Homo sapiens GN=C3 PE=1 SV=2	3.76431	CASE	CONTROL	0.000127439	149.264	4074.18	7175.47	3062.36	7175.51	7502.11	5565.45	185643	142415	12979.3	63558.6	21370.6	25926.7	31451.3	17915.6	15626.6	11191.5	10127	29688.3	19571.6	34145	110817	155356	177555	196053	12562.5	318139	197605	22876.9	41158.9	283935	24830.3	23769	39062.2
16.58_1260.5979n	2	2	#37980,#2128	1,2	16.5796	1260.6	9.0505	QELSEAEQATR		P01024	Complement C3 OS=Homo sapiens GN=C3 PE=1 SV=2	1.85279	CONTROL	CASE	9.58921e-05	45.5908	24545.1	34792.4	21038.8	17194.9	17924.4	12012.6	7648.69	6093.54	11214.8	8354.21	23722.1	16936.6	16352.8	15450.4	14868.6	17567.7	10240.8	10873.9	10549.7	7308.01	5053.52	9020.38	5531.36	8923.33	11752.4	8049.78	6941.93	10235.9	8898.85	5720.09	21187.3	7538.85	4958.68
16.92_774.4510n	0	1	#2254	1	16.9178	774.451	8.9163	LVLSSEK		P01024	Complement C3 OS=Homo sapiens GN=C3 PE=1 SV=2	1.09795	CONTROL	CASE	0.346938	35.2866	9260.23	9889.67	8901.14	4675.07	6009.79	6508.89	9835.75	10260.8	8385.39	7142.62	16002.1	11565.3	11082	12232.2	10873.8	15697.7	12146.6	11006.6	8796.16	7404.53	7420.93	8714.49	6905.81	8720.63	10142.1	9362.94	7782.08	10254.1	9739.01	5478.94	19381.5	8288.24	4972.65
21.68_1408.7598n	1	1	#2256	2	21.6776	1408.76	9.1669	TRFISLGEACKK	[10] Carbamidomethyl C	P01024	Complement C3 OS=Homo sapiens GN=C3 PE=1 SV=2	1.79366	CASE	CONTROL	0.000559556	56.9815	9383.08	11354.5	5588.66	8669.08	12715.3	19550.7	66524.9	45452.1	23216.5	30639.4	37627.3	34030.8	25619.7	26336.6	26446.3	23264	16755.6	33305	30563.5	38512	41581.2	59651.5	64824.1	50851.2	19702.1	56628.8	69819.1	24678.5	30820	71171.8	50739.7	24047.5	30114.2
18.53_881.5744n	2	2	#2301,#8907	1,3	18.5271	881.574	8.6711	LKGPLLNK		P01024	Complement C3 OS=Homo sapiens GN=C3 PE=1 SV=2	1.29963	CONTROL	CASE	0.0215228	80.7074	13792.6	10703.3	4085.07	10076	11598.1	12711.1	10037.5	6538.91	13901.6	9155.7	17241.1	19749.4	10278.9	19289.5	15261.2	18107.6	9812.73	11806.7	9977.15	7828.58	5283.72	2953.77	3234.11	9035.99	8758.69	4355.2	5038.18	19816.1	14958.1	3811.21	31510.2	11133.1	7356.61
19.32_881.5696n	2	2	#32505,#107029	1,3	19.3246	881.57	7.6633	LKGPLLNK		P01024	Complement C3 OS=Homo sapiens GN=C3 PE=1 SV=2	1.68308	CONTROL	CASE	0.0197737	95.8548	16.482	14.2138	18.183	10.5298	8.0901	17.0535	12.1685	7.31688	9.33283	2.01611	11.2172	1.99742	16.9355	6.86914	8.10838	3.7436	17.535	12.6187	1.22056	1.37134	11.9284	0	3.63683	4.36529	7.56631	11.8088	7.12399	6.63864	0	4.84226	11.031	21.8356	0.67519
19.32_881.5745n	1	1	#17483	2	19.3246	881.574	7.6633	LKGPLLNK		P01024	Complement C3 OS=Homo sapiens GN=C3 PE=1 SV=2	1.07318	CASE	CONTROL	0.436981	81.6384	84.6568	376.543	303.908	166.205	239.901	189.455	165.527	136.549	282.082	184.237	213.434	129.019	147.861	268.726	184.279	276.822	226.396	138.364	153.901	126.038	62.1793	70.0335	111.884	193.462	175.323	86.0014	48.1569	603.469	587.583	116.165	378.049	434.316	187.009
15.50_431.2507n	1	1	#2302	1	15.4976	431.251	0	EKR		P01024	Complement C3 OS=Homo sapiens GN=C3 PE=1 SV=2	1.374	CASE	CONTROL	0.0273856	69.2822	1952.53	3342.06	1994.8	3100.33	4666.65	14850.9	3911.57	1987.32	11526.9	6523.98	2042.14	15101.3	5718.84	7153.86	10538	6593.25	7021.57	1266.73	10947.2	10000.3	8543.07	7470.83	6256.16	10514.1	12502.5	6495.88	4607.48	16002.5	15268.1	4405.1	6785.08	9565.9	6777.33
14.97_1456.7381n	0	1	#2340	4	14.9704	1456.74	0	YHPEKEDGKLNK		P01024	Complement C3 OS=Homo sapiens GN=C3 PE=1 SV=2	1.65957	CONTROL	CASE	3.25932e-06	36.4374	21683.6	23394	19872.2	16961.8	25725.8	23422.5	15793.1	15650.8	26063.5	18715	17294.1	27308.8	20655.1	28169.3	25385.1	23617.1	18343.8	20865.1	16107.4	12838.9	12285.1	10041	9508.62	16810	17181.7	10253	9623.42	21019.3	19151.9	5841.37	17515.7	16543.8	8795.67
48.16_1334.7183n	2	2	#2351,#146582	2,3	48.16	1334.72	9.0273	APSTWLTAYVVK		P01024	Complement C3 OS=Homo sapiens GN=C3 PE=1 SV=2	3.30936	CONTROL	CASE	2.84295e-05	111.994	36786.1	52620.5	21902.2	16177.9	17851.4	11862.1	5473.74	2144.82	12122.4	12580.2	40911	17734.2	33224.2	21648.3	26952.4	28548.7	5661.64	9925.91	15148.4	3219.54	6711.06	3121.93	1459.02	3068.73	8567.68	2142.56	2057.03	9190.51	7788.38	1071.1	29935.5	8708.58	4320.71
49.72_623.2589n	1	1	#38213	1	49.7184	623.259	0	DFDFV		P01024	Complement C3 OS=Homo sapiens GN=C3 PE=1 SV=2	1			1		0	0	0	0	0	0	0	0	0	0	0	0	0	0	0	0	0	0	0	0	0	0	0	0	0	0	0	0	0	0	0	0	0
50.60_623.2601n	1	1	#2357	1	50.5977	623.26	0	DFDFV		P01024	Complement C3 OS=Homo sapiens GN=C3 PE=1 SV=2	4.02085	CONTROL	CASE	0.000185689	138.825	19646.7	34519.3	3134.6	13281.8	11942.8	6782.79	486.664	448.211	6288.83	3149.89	15041.8	6237.88	7228.97	5585.87	7722.21	9777.83	4324.37	3069.12	4741.79	1621.91	295.437	161.871	114.873	497.896	3659.53	279.02	250.683	3890.01	3651.91	131.521	11940.7	3686.09	2468.07
56.24_1877.9630n	0	1	#2362	2	56.2368	1877.96	8.9728	EYVLPSFEVIVEPTEK		P01024	Complement C3 OS=Homo sapiens GN=C3 PE=1 SV=2	2.15851	CONTROL	CASE	0.0121403	111.63	55215.3	66649.5	72728	29557	23434.9	10962.8	3089.26	1533.13	12466.9	7364.66	23270.2	20167.9	25101.7	18182.7	25145.2	19191	9910.87	6293.8	14707.3	4673.74	3543.7	2343.47	3480.59	3575.57	22429.3	5122.36	7005.21	20124.6	16452.7	2810.31	49254.2	14179.6	6113.52
16.78_1393.5610n	1	1	#2386	2	16.7825	1393.56	0	CEDGMRENPMR	[1] Carbamidomethyl C	P01024	Complement C3 OS=Homo sapiens GN=C3 PE=1 SV=2	1.46958	CASE	CONTROL	0.0167485	48.8383	5323.45	3590.19	6658.49	4043.07	8336.37	12636.5	25119.3	25969.5	16108.9	15615.5	12772.6	16864.8	7556.99	16211.5	15658.6	13064.3	12707.5	22168.3	13259.6	20265	19588	33903.9	36900.6	25113.9	14527.7	30037.3	23593.4	13760	13196	22694.4	10720.1	10402.4	9595.33
22.39_1470.7422n	1	1	#2405	2	22.3878	1470.74	9.1593	AAVYHHFISDGVR		P01024	Complement C3 OS=Homo sapiens GN=C3 PE=1 SV=2	1.07303	CASE	CONTROL	0.538102	42.7113	11286.8	19492.6	26465.5	11773.6	10494.2	4395.74	11348	4527.81	8536.19	7231.16	14268.3	15653.2	13049.4	12447.3	11874.1	12576.9	7933.27	10235.2	10734.6	7853.67	7661.81	15800.1	8862.33	20555.4	8575.69	11834	11287.6	12198.1	12339.4	15420.5	10774.7	7025.97	7303.74
24.44_1120.6083n	1	1	#2414	2	24.4366	1120.61	8.7791	TFISPIKCR	[8] Carbamidomethyl C	P01024	Complement C3 OS=Homo sapiens GN=C3 PE=1 SV=2	1.50991	CASE	CONTROL	0.0696454	61.2985	35588.4	49015.5	28444.1	31529.6	22041.8	16765.5	32673	20087.6	14929.9	19939.4	25527.3	16368.8	23002.8	22313.2	24542.3	27656.5	22767.3	41891.1	24802.7	29053.8	15699.8	88722	70482.7	18665.7	23116.3	46826.8	50498.7	18936.4	19935.2	80737.8	41658.3	20877.4	22479.3
24.54_1120.6060n	1	1	#48809	1	24.538	1120.61	---	TFISPIKCR	[8] Carbamidomethyl C	P01024	Complement C3 OS=Homo sapiens GN=C3 PE=1 SV=2	11.8839	CASE	CONTROL	0.00669776	132.343	61.8164	39.4533	0	10.6026	22.4954	26.0001	141.225	40.9217	53.4237	41.7936	21.5607	39.6661	77.9032	54.648	37.1392	102.621	46.1476	160.246	30.1892	139.313	64.7827	1540.18	2110.68	22.2763	140.019	534.034	733.923	12.9748	35.5058	1795.73	113.736	34.5307	146.764
26.74_728.4207n	0	2	#2429,#3290	1,2	26.7388	728.421	0	PESLKR		P01024	Complement C3 OS=Homo sapiens GN=C3 PE=1 SV=2	1.03693	CONTROL	CASE	0.564079	45.6281	20139.1	18653.7	17953.3	11275.2	12890.4	11061.8	8387.01	4780.48	11874.9	11712.5	17341.8	18295.1	17960.5	16535.7	18120.8	18305.4	12428.8	11504.3	10616.9	7486.42	7046.53	8775.95	27266.7	24219.2	15541.9	9270.62	6898.88	14890.6	16346.7	9288.05	18326.8	11248.7	7318.07
59.69_2601.3413n	0	2	#3296,#2455	3,4	59.6918	2601.34	6.8658	FLYGKKVEGTAFVIFGIQDGEQR		P01024	Complement C3 OS=Homo sapiens GN=C3 PE=1 SV=2	3.09441	CASE	CONTROL	0.0245198	253.542	29238.1	9022.79	54766.3	47473.1	3288.91	3398.15	402742	4484.46	1735.89	6539.22	2069.11	2039.4	2390.63	1335.59	22301.3	1025.77	30422.2	54070.6	2244.37	184102	125069	11056.2	2178.81	167247	2557.85	1445.35	220376	64699.3	138966	465324	1817.62	47986.2	71108.9
75.20_2862.5042n	2	2	#2480,#16816	3,4	75.2026	2862.5	8.7903	WEDPGKQLYNVEATSYALLALLQLK		P01024	Complement C3 OS=Homo sapiens GN=C3 PE=1 SV=2	1.96307	CONTROL	CASE	0.031911	97.6625	980.276	2384.19	36931.3	38316.8	39426.4	19053.7	2812.62	3684.93	23328.3	10291.9	16179.9	21957.1	37455.6	28136.4	27481	20815.4	13298.6	7132.34	18078.3	7516.42	10184.4	1852.52	3488.17	6876.8	14987.4	6115.39	4521.79	33700.5	22121.2	4714.13	1099.01	16762.2	7056
76.13_2862.5124n	2	2	#8452,#44724	3,4	76.1327	2862.51	8.799	WEDPGKQLYNVEATSYALLALLQLK		P01024	Complement C3 OS=Homo sapiens GN=C3 PE=1 SV=2	2.95814	CONTROL	CASE	0.25218	324.295	49973.7	34157.9	730.056	320.592	437.824	552.193	341.131	471.984	613.486	250.077	495.113	370.998	527.187	479.148	391.54	487.593	343.389	322.11	338.357	319.632	241.619	163.131	512.74	225.109	417.461	487.397	228.025	312.795	498.061	328.549	22134	408.974	240.612
15.53_601.3583n	0	2	#3737,#2590	1,2	15.5314	601.358	0	GLEKR		P01024	Complement C3 OS=Homo sapiens GN=C3 PE=1 SV=2	1.51307	CASE	CONTROL	0.00320191	62.9228	4092.83	5135.51	5483.41	5702.39	7803.66	22629	8407.32	4409.91	19487.7	10464.7	5322.61	28512.7	9967.06	12996.4	17300.8	15577	13701.4	3399.99	20744.3	20743.2	16665.5	14522.8	13073.4	17971.9	22049.1	12956	14864.9	29670.7	27481.6	10685.9	18569.9	19125.9	15527.3
28.47_862.4671n	2	2	#2597,#6122	1,2	28.4663	862.467	0	TQQLAFR		P01024	Complement C3 OS=Homo sapiens GN=C3 PE=1 SV=2	1.47666	CONTROL	CASE	0.00563522	51.7301	23836.1	20410.9	9213.64	17694.8	22677	19187.3	7391.48	7607.83	20350.9	17797.4	17374.5	22955.8	21428.8	29546.3	27754.3	28289.9	19575.7	18714.9	17109.3	14798.9	9672.94	8867.33	7142.92	14923.2	18746.1	8886.1	7352.95	24686	23463.3	8366.68	20447.4	10521.8	9072.2
53.00_2138.0575n	1	1	#2603	3	53.0043	2138.06	0	ILLQGTPVAQMTEDAVDAER	[C-term] Dehydrated	P01024	Complement C3 OS=Homo sapiens GN=C3 PE=1 SV=2	1.51947	CONTROL	CASE	0.00214191	61.4903	43986.4	38735.8	41578	23916	35873.1	30525.5	19008.4	15757.3	43639.3	21897.8	22136.6	28521.1	20230.4	29820.3	30346.1	24636.7	21169.3	15630.5	20946.2	13871.3	10959.9	4004.68	9301.97	15215.6	21405.8	9733.86	11965	35912.2	34378	10025.8	31516	22610	17756.4
32.16_772.4350n	1	1	#2621	1	32.1581	772.435	0	SLPESLK		P01024	Complement C3 OS=Homo sapiens GN=C3 PE=1 SV=2	1.43115	CONTROL	CASE	0.163982	49.341	10894.3	12896.9	737.723	5842.42	6173.82	4261.67	3200.71	1462.81	5470.52	7157.44	10934.5	9308.64	9983.18	9452.49	8633.11	8871.74	5494.43	5109.47	6203.62	3664.67	3396.79	4894.91	2865.32	8250.4	7172.52	4042.77	2006.48	7496.17	5639.43	2456.29	10896.2	4045.57	2687.25
53.04_1670.8451n	1	1	#2640	2	53.0382	1670.85	8.8511	SYTVAIAGYALAQMGR		P01024	Complement C3 OS=Homo sapiens GN=C3 PE=1 SV=2	2.29026	CONTROL	CASE	7.09185e-08	43.2971	131146	125197	78164	66088.3	79403.7	75396.1	57522.6	48203.2	79302.1	59043	56147.4	69557.6	64053.7	68435.9	64747.2	53613.9	49095.6	34026.8	42636.2	35377.1	25281.7	12027.7	17902.4	26940.4	38639	20547.2	18441.5	45039.8	49968.6	26732.5	33884.4	35791.7	23811.1
18.54_1598.8369n	4	4	#4805,#2672,#3252,#31703	2,3,4,5	18.544	1598.84	9.1365	AAVYHHFISDGVRK		P01024	Complement C3 OS=Homo sapiens GN=C3 PE=1 SV=2	1.26521	CASE	CONTROL	0.0880425	39.7525	52271.3	66263.3	47489.4	43150.6	47531	40099.8	72622.5	35176.6	51874.1	47017.9	63492.3	74550.3	59058.5	59465	52963.3	55044	33618.6	54397.8	36721.4	42320	48951.9	82565.3	55603.2	95656.8	40925.5	81080.4	68199.3	52876.5	56633.7	81396.8	63534	33173.2	29672.9
52.99_2172.0624n	2	2	#3235,#2674	2,3	52.9874	2172.06	8.2878	ILLQGTPVAQMTEDAVDAER	[11] Oxidation M	P01024	Complement C3 OS=Homo sapiens GN=C3 PE=1 SV=2	1.52588	CONTROL	CASE	0.00276115	71.1611	91300.3	86392.9	35453.4	71561.5	101657	88060.2	63150.8	45762.1	103280	52865.1	52401.4	65396.1	42469.1	43035.5	52561.5	45504.3	48022	30630.6	38521.9	24937.5	25098.3	7579.17	20706.2	32763.1	33955.7	27576.9	22446.2	71154	60469.9	24940.8	71126	47631.8	32575.1
41.19_2172.0616n	1	1	#4749	2	41.1853	2172.06	8.5103	ILLQGTPVAQMTEDAVDAER	[11] Oxidation M	P01024	Complement C3 OS=Homo sapiens GN=C3 PE=1 SV=2	1.93513	CONTROL	CASE	0.00525386	75.9681	20566.4	13629.3	2838.53	15729	15861.8	16209.3	11772	4764.95	17663.3	12707.3	56298.1	12238.3	12131.2	12480.3	11108.4	25468.9	5644.32	7421.56	10144.8	6301.42	6012.54	4388.41	5112.4	9858.03	6743.26	6172	5247.77	14982.8	13653.5	3881.84	12945.5	9202.34	5947.11
26.74_1041.6213n	2	2	#29170,#2686	1,2	26.7388	1041.62	8.3617	ISLPESLKR		P01024	Complement C3 OS=Homo sapiens GN=C3 PE=1 SV=2	1.00434	CONTROL	CASE	0.94846	34.2853	11983.3	14937.8	16999.6	8407.53	9083.21	7584.49	12191.2	5581.78	11513.3	9400.32	18135	17216.6	14322.6	12548.2	13663.3	14148.4	9052.97	9414.71	7676.24	7505.63	6743.39	23294.6	12964.6	15967.1	11650	10769.1	7901.92	13421.6	12686.2	9062.83	14320.5	9190.17	7285.09
11.48_1697.6790n	2	2	#159017,#8460	2,3	11.4844	1697.68	7.1347	KCCEDGMRENPMR	[2] Carbamidomethyl C|[3] Carbamidomethyl C|[7] Oxidation M	P01024	Complement C3 OS=Homo sapiens GN=C3 PE=1 SV=2	5.23282	CASE	CONTROL	0.000607666	111.957	24.5814	8.88284	19.0693	145.193	346.42	2909.09	712.931	165.815	1425.65	798.189	586.408	4227.49	950.251	499.719	2660.19	2800.51	520.218	328.03	3619.58	6963.21	6601.24	12418.4	11527.6	6856.77	4867.32	9392.53	6084.22	5918.22	7200.72	6335.8	22.6851	4696.91	4404.23
14.62_1697.6763n	2	2	#7422,#2738	2,3	14.6154	1697.68	7.8285	KCCEDGMRENPMR	[2] Carbamidomethyl C|[3] Carbamidomethyl C|[7] Oxidation M	P01024	Complement C3 OS=Homo sapiens GN=C3 PE=1 SV=2	1.03899	CONTROL	CASE	0.786347	45.6823	7914.79	5902.97	11976.1	8603.13	15038.5	17985.8	37784.8	37686.4	24921.7	24191.2	14202.8	25002.7	14288.3	22568.1	22995.8	15895.7	17264.6	26369.1	17436.5	21803.4	21565	34810.2	30209.8	24360.8	11937.2	28040.4	23698.6	13468	13861.9	17558.7	4777.57	7273.66	11650.4
11.87_1697.6792n	1	1	#8660	3	11.8733	1697.68	6.4583	KCCEDGMRENPMR	[2] Carbamidomethyl C|[3] Carbamidomethyl C|[7] Oxidation M	P01024	Complement C3 OS=Homo sapiens GN=C3 PE=1 SV=2	2.84375	CASE	CONTROL	2.4868e-05	72.3159	392.99	299.775	510.396	458.849	1192.17	2836.89	3631.98	1486.01	3571.25	3761.6	6580.81	5129.7	2268.12	2421.37	4524.51	6642.39	991.699	2108.11	3523.4	6708.96	7189.68	13464.1	12782.9	6790.44	4698	9909.57	12744.2	4426.55	5403.13	5857.64	5359.13	3922.46	3452.27
70.07_3866.9561n	1	1	#2791	4	70.0708	3866.96	8.5074	LVKVQLSNDFDEYIMAIEQTIKSGSDEVQVGQQR		P01024	Complement C3 OS=Homo sapiens GN=C3 PE=1 SV=2	3.0388	CASE	CONTROL	3.87823e-05	67.2476	11730.8	6971.43	6433.4	39499.9	61954.2	35410	130032	84084.1	40479	35323.9	35493	32368.8	62277.7	42460.5	37520.8	27782.7	22576.5	54347.7	41157.2	60420.6	97870.5	217074	243910	133177	30924.1	162603	165750	66554.9	41983.6	260922	114029	64717.4	39074.6
71.54_3866.9149n	1	1	#12489	4	71.5447	3866.91	8.3672	LVKVQLSNDFDEYIMAIEQTIKSGSDEVQVGQQR		P01024	Complement C3 OS=Homo sapiens GN=C3 PE=1 SV=2	4.13221	CONTROL	CASE	0.461303	265.839	52821.1	47223.6	278.448	466.359	425.756	74.3627	1629.36	821.11	507.597	813.048	827.386	451.505	534.847	829.775	401.331	604.02	901.185	1129.07	701.654	1084.48	434.425	1486.99	1819.51	972.524	536.44	1310.92	1828.52	519.014	904.181	2735.1	1317.68	753.37	2952.98
51.80_927.5756n	1	1	#2813	1	51.801	927.576	0	PYVIVPLK		P01024	Complement C3 OS=Homo sapiens GN=C3 PE=1 SV=2	2.83447	CONTROL	CASE	0.000811707	109.231	28178.1	26416.9	15889.5	12737.8	11802.2	8896.11	1399.06	373.729	10628.3	5791.89	19066.7	13962.8	10284.1	9716.93	10165.5	9968.11	5791.15	5445.64	6058.36	2569.41	699.282	525.253	301.071	1854.84	7207.19	1901.95	863.539	7001.37	10051.8	548.329	15924.5	6439.13	3241.87
15.05_1274.6677n	0	3	#5089,#2833,#10163	2,3,4	15.0466	1274.67	8.3533	CREALKLEEK	[1] Carbamidomethyl C	P01024	Complement C3 OS=Homo sapiens GN=C3 PE=1 SV=2	1.11766	CONTROL	CASE	0.368923	30.9632	11368.5	10524.5	11882.1	11050.6	15485.5	20205.1	30602.7	25511.5	24522.6	20391.1	17652	28557.3	16839.8	27442.5	23798.8	21439.4	17943.8	21126.7	17065.6	18549.9	21233.9	21599.1	20618	24938	15584.2	19760.3	19889.8	19797.1	20158	13427.2	13027.8	14601.4	9799.17
32.12_1289.6985n	1	1	#2848	3	32.1243	1289.7	0	QPSSAFAAFVKR	[C-term] Dehydrated	P01024	Complement C3 OS=Homo sapiens GN=C3 PE=1 SV=2	1.5391	CONTROL	CASE	0.00286259	51.4119	21374.4	16426.6	27599.9	20146.4	29171	36702.5	21835.5	8339	38535	23023.4	23085.9	44914.1	32224.1	34946.9	32737.2	25311.8	17989.4	19381.5	22454.8	15768.2	19029.8	8699.48	8512	21682.9	21505.7	11850.5	12332.3	24169.2	34485.7	7317.7	24397.2	16235.2	13812.6
13.08_729.3669n	1	1	#2852	1	13.0768	729.367	8.1241	TLDPER		P01024	Complement C3 OS=Homo sapiens GN=C3 PE=1 SV=2	4.74334	CASE	CONTROL	5.40985e-07	226.176	94.374	297.283	104.801	301.893	165.138	15604.6	162.084	111.784	2849.9	374.077	289.69	3353.42	390.628	470.011	2916.75	854.535	780.092	232.172	25612.7	14287.6	1835.56	2320.99	4241.47	4016.64	12754.7	3421.34	7444.69	17478.6	35015.5	6175.71	30080.9	18656.6	19061.2
13.08_729.3653n	1	1	#19841	2	13.0768	729.365	8.1241	TLDPER		P01024	Complement C3 OS=Homo sapiens GN=C3 PE=1 SV=2	3.92568	CASE	CONTROL	8.7179e-05	201.403	21.3109	18.3136	137.451	43.1918	172.868	1978.36	85.3031	81.0453	330.968	362.442	28.9589	138.918	45.4018	57.9201	251.586	57.5637	95.1403	120.906	2653.76	541.579	66.3141	293.545	199.667	224.693	1120.72	217.487	651.827	6010.77	2327.63	573.538	2700.69	2441.73	1237.43
34.92_400.2816n	1	1	#2865	1	34.9173	400.282	0	LLR		P01024	Complement C3 OS=Homo sapiens GN=C3 PE=1 SV=2	1.71467	CONTROL	CASE	5.46238e-06	36.4404	11891.5	13504.8	5135.63	8889.82	14785.1	12114.5	8080.26	11528.5	12701.8	10737.3	10664.7	11062.3	9081.14	12546	9047.83	8720.76	7337.2	8748.19	6514.14	5334.99	4480.44	4465.46	5323.22	8956.74	6233.23	5204.31	5564.97	10398.1	9972.42	4021.32	6284.68	5487.66	3577.92
14.90_1147.6299n	1	1	#2884	2	14.9028	1147.63	8.5214	HQQTVTIPPK		P01024	Complement C3 OS=Homo sapiens GN=C3 PE=1 SV=2	1.72419	CONTROL	CASE	2.33923e-05	32.2876	7665.39	10087.2	9367.42	7334.08	6348.17	5756.29	5101.51	3022.76	7530.67	5203.51	11950.3	10192.2	10428.7	11225.9	9272.16	10799.8	5082.76	5794.5	7072.12	5912.15	3954.29	4662.83	3498.07	6544.06	6593.3	3840.4	2750.39	5210.36	4501.68	3447	4321.61	5380.62	3454.76
47.37_2164.9864n	2	2	#2911,#7890	2,3	47.3654	2164.99	9.3795	AYYENSPQQVFSTEFEVK		P01024	Complement C3 OS=Homo sapiens GN=C3 PE=1 SV=2	3.5409	CONTROL	CASE	2.19053e-05	79.2675	47413.4	73971	54860.4	18485.9	22060.8	10324.8	3897	3332.14	16968.6	13026.5	30054.5	17335.4	22647.2	17145.8	28211	22612.8	9555.72	11297.7	10550.1	5315.08	3639.3	3106.79	2482.97	5359.76	7764.27	3958.43	2523.25	16850.8	10839.7	2510.55	17882.2	9076.03	4737.49
16.75_1233.5316n	1	1	#2963	2	16.7487	1233.53	0	EDGMRENPMR		P01024	Complement C3 OS=Homo sapiens GN=C3 PE=1 SV=2	1.12423	CASE	CONTROL	0.131683	27.8293	14663.9	10345.2	13353.5	9503.2	14700.7	16517.9	25730.3	29363.1	23620.4	19546.4	16633.3	22320.8	16835.1	21143.3	21144.3	19520.9	21038.1	26293.4	18641.8	23238.2	23038.1	27659.4	30801.4	22713.8	19913.1	24030.2	24603.4	18077.4	22443.1	20395	17815.3	18473.7	13636.7
16.75_1215.5176n	1	1	#12916	2	16.7487	1215.52	0	EDGMRENPMR		P01024	Complement C3 OS=Homo sapiens GN=C3 PE=1 SV=2	1.06819	CASE	CONTROL	0.982302	49.8457	1018.26	707.425	1114.57	947.324	1360.27	1492.56	2811.33	2751.81	1893.62	1874.79	1518.05	2339.87	1387.39	3105.5	2040.7	1992.82	1938.13	2273.28	1722.38	2527.14	2455.47	3428.17	3545.47	2543.11	1527.53	3235.18	2214.64	1463.72	1261.83	1557.02	2492.37	734.289	646.08
30.14_1776.9721n	0	1	#2984	3	30.1432	1776.97	0	SINTHPSQKPLSITVR		P01024	Complement C3 OS=Homo sapiens GN=C3 PE=1 SV=2	1.0515	CONTROL	CASE	0.738011	26.0487	24718.2	27567.2	6768.97	16681.8	22213.5	18018.5	21011	23252.4	19841.5	21457.4	13996.9	24505.8	19825.9	22939.8	21395.7	19039	12025.2	16569.1	14320.7	14436.3	19563.4	23324.4	18672.6	27728.2	18511.9	19657.4	18617.9	17807.4	18839.9	17024.9	13028.7	16371.9	11295
22.76_897.4751n	2	2	#3002,#4215	1,2	22.7598	897.475	8.8389	AVLYNYR		P01024	Complement C3 OS=Homo sapiens GN=C3 PE=1 SV=2	1.54588	CONTROL	CASE	0.0172218	94.9859	18260.9	30240.5	15738.6	12132.9	10389.8	6006.53	4713.46	2705.61	7607.86	7434.52	27629.9	13160.6	16205	12946	14949.6	21754.7	9431.99	8612.9	10467.1	5418.98	3098.69	4998.87	3859.22	7431.88	12716.8	5052.92	5223.92	10500.3	10834.1	4161.38	37977.2	8649.6	6137.73
15.67_897.4732n	1	1	#4518	2	15.6666	897.473	5.9362	AVLYNYR		P01024	Complement C3 OS=Homo sapiens GN=C3 PE=1 SV=2	1.2306	CONTROL	CASE	0.0172483	28.3917	9155.89	11952.9	5472.89	8516.01	9614.06	9253.78	11506.2	10481.8	9641.37	10120.7	11901.4	12694.2	15087	10617.7	14326.2	12079.8	16249.4	11386.3	12337.7	11513.2	15412.8	5453.91	9279.16	9636.4	12439	9594.91	9295.27	9811.11	7652.09	5077.61	10807.6	8659.92	8412.67
26.18_897.4678n	1	1	#4649	1	26.1809	897.468	6.1459	AVLYNYR		P01024	Complement C3 OS=Homo sapiens GN=C3 PE=1 SV=2	1.24093	CONTROL	CASE	0.201882	58.9068	4516.57	6559.41	8677.04	3908.35	2221.86	2154.22	2573.48	1159.44	4413.62	2775.86	7920.98	4147.48	4575.32	8608.57	7897.96	8923.47	5895.91	4642.06	3119.54	4120.69	3535.64	2747.02	2985.07	679.901	7501.67	5617.35	1175.49	6263.11	8262.34	2302.06	2437.45	2972.73	1906.46
20.74_653.4210n	1	1	#3072	1	20.7448	653.421	8.52	LLPVGR		P01024	Complement C3 OS=Homo sapiens GN=C3 PE=1 SV=2	1.22406	CASE	CONTROL	0.0447548	48.7673	5849.04	8182.74	4349.13	3914.57	2717.56	1762.35	4445.26	2198.29	3353.41	5957.27	13829.8	7721.21	8252.59	6046.97	7658.17	10210.4	5336.93	5939.91	6665.59	6212.7	7470.49	6675.25	8704.22	7752.57	8514.83	8969.57	8423.27	4943.86	5545.94	8329.98	11550.4	4992.87	5858.07
23.32_804.4212n	1	1	#3101	1	23.3206	804.421	0	LGEACKK	[5] Carbamidomethyl C	P01024	Complement C3 OS=Homo sapiens GN=C3 PE=1 SV=2	1.20399	CASE	CONTROL	0.029829	84.4888	4979.76	3330.27	32092.3	2950.41	5266.69	3853.93	7407.67	4478.8	7288.13	7094.52	6568.86	6207.75	6207.41	7571.78	8099.23	7803.5	5225.08	6565.64	6124.87	8153.57	9677.33	8899	13875.6	10571.9	6411.45	11956.4	9630.89	7012.35	8521.47	8906.75	6139.42	6498.38	4567.91
21.04_903.5571n	1	1	#3112	2	21.0351	903.557	9.0358	GVFVLNKK		P01024	Complement C3 OS=Homo sapiens GN=C3 PE=1 SV=2	1.24617	CONTROL	CASE	0.07044	38.5695	23313.1	34132	33556.8	18970	19018.9	14438.7	12009	8646.19	19526.4	16682.1	26103.7	25455.5	30077.6	21839.3	24253.2	24167.7	17751.9	12533.1	18890.6	14893.7	22406.7	7487.61	10707.2	20342.3	22646.3	19653.1	12154	22709.1	21013.5	7956.87	31229.2	14351.6	13195.5
21.10_903.5568n	1	1	#17423	1	21.1027	903.557	9.0358	GVFVLNKK		P01024	Complement C3 OS=Homo sapiens GN=C3 PE=1 SV=2	1.82492	CONTROL	CASE	0.0258306	127.165	1266.26	2084.65	1729.63	603.177	956.581	634.538	327.79	131.85	833.764	457.798	5110.79	1635.7	1245.81	1335	1199.22	2785.98	1078.13	235.258	462.258	513.184	269.954	294.003	307.587	433.987	1038.7	647.073	81.5118	891.453	433.994	49.4923	3907.15	701.441	444.291
23.19_633.3632n	1	1	#4157	1	23.1853	633.363	0	QLAFR		P01024	Complement C3 OS=Homo sapiens GN=C3 PE=1 SV=2	1.17406	CONTROL	CASE	0.173597	41.4302	6599	6325.24	2673.1	4753.91	7416.68	5044.89	3482.5	2201.46	7957.74	6252.59	5136.83	6131.22	6701.1	8333.77	8150.71	7425	5671.38	3952.66	5865.84	4746.95	3616.76	2602.96	4203.08	5593.24	5292.93	4313.71	3261.42	10424.6	7111.95	4637.71	4573.42	5035.53	3672.58
28.43_633.3598n	1	1	#3162	1	28.4324	633.36	0	QLAFR		P01024	Complement C3 OS=Homo sapiens GN=C3 PE=1 SV=2	1.59768	CONTROL	CASE	0.00297773	64.5944	18162.2	15431.4	11649.2	12652.6	16220.4	14337.9	3419.79	4756.77	14961	11490.6	11448.2	13131.9	14357.6	18858.2	17979.7	20924.5	15522.3	11478	11966.6	10475	5938.48	3847.13	3062.73	8459.26	15155.4	4396.32	3858.57	16178.3	15651.5	3122.96	17044	7202.95	7517.66
72.42_2216.2149n	2	2	#11212,#3173	2,3	72.4238	2216.21	8.7716	VFSLAVNLIAIDSQVLCGAVK	[17] Carbamidomethyl C	P01024	Complement C3 OS=Homo sapiens GN=C3 PE=1 SV=2	1.85249	CONTROL	CASE	0.486883	86.3396	1216.05	208.604	80468	38942.4	26358.6	14936.8	3498.41	1334.55	8194.15	14216.6	21152.8	25201.7	42050.5	38067	32150.8	24248.8	18685.7	9458.99	22535	12125.3	11413.9	3653.71	3574.21	6228.3	12027.2	4085.21	3374.85	20386.7	17973.3	5021.37	35165.5	24694.4	12117.5
73.29_2216.2177n	2	2	#15641,#5935	2,3	73.289	2216.22	8.9856	VFSLAVNLIAIDSQVLCGAVK	[17] Carbamidomethyl C	P01024	Complement C3 OS=Homo sapiens GN=C3 PE=1 SV=2	3.32883	CONTROL	CASE	0.029784	160.204	106430	108973	29671	13571.9	9893.7	9680.32	928.121	2331.51	2573.7	10087.9	4062.42	6198.05	15324.7	12631.1	12057.1	8378.31	11649.8	3853.5	7003.69	4756.85	2206.44	1843.81	3243.14	2366.85	6011.68	1990	1380.88	12806.3	9787.55	1644.06	18112.4	11225.9	6222.6
72.42_2216.2076n	1	1	#28025	2	72.4238	2216.21	8.7716	VFSLAVNLIAIDSQVLCGAVK	[17] Carbamidomethyl C	P01024	Complement C3 OS=Homo sapiens GN=C3 PE=1 SV=2	8.35782	CONTROL	CASE	5.45627e-05	183.249	461.905	191.892	2990.26	2008.72	776.56	255.724	9.64666	34.9807	46.6337	190.216	404.556	446.844	1262.69	1161.04	639.447	487.784	197.177	31.8929	377.51	174.781	108.851	0	0.877359	88.4912	61.488	26.4748	0.734499	31.5526	37.4297	51.3815	575.322	105.511	19.1259
36.68_2602.0026n	2	2	#10884,#3175	2,3	36.6789	2602	8.9915	DTWVEHWPEEDECQDEENQK	[13] Carbamidomethyl C	P01024	Complement C3 OS=Homo sapiens GN=C3 PE=1 SV=2	4.14843	CONTROL	CASE	0.00018873	144.5	40672.8	64126.7	7325.29	42321.9	36597.2	16715	1153.32	611.6	14767.1	4893.17	27283.7	8853.4	7308.17	11304.2	21652.9	22200.1	11566.7	8767.35	9828.56	5006.6	771.624	375.217	56.7556	1124.34	10991	1434.87	266.053	10150.8	5794.78	120.074	25520.2	8923.49	2642.9
18.53_508.3392n	1	1	#3204	1	18.5271	508.339	0	LKGPL		P01024	Complement C3 OS=Homo sapiens GN=C3 PE=1 SV=2	1.71331	CONTROL	CASE	0.000321234	50.725	5190.5	6290.45	1529.87	5244.17	7014.08	5531.14	4205.19	2791.85	7140.81	4769.63	5133.83	7664.14	4845.25	7445.15	6521.42	5660.99	4280.3	4165.99	4519.53	3121.72	2265.81	1127.27	1697.75	4610.28	4464.6	2161.91	1751.4	5097.43	5416.31	1481.52	3378.71	3696.65	2626.4
30.50_749.3584n	2	2	#3220,#21953	1,2	30.4983	749.358	0	TMYHAK		P01024	Complement C3 OS=Homo sapiens GN=C3 PE=1 SV=2	1.47172	CONTROL	CASE	0.18127	63.5026	14239.7	13764.4	425.533	9992.82	11976.8	10396.2	2146.89	2142.62	11608	8097.56	6025.21	10203.6	11093.1	13637.1	13438.5	11506.5	10990.5	9803.48	11671.9	5164.67	4659.02	2343.78	2113.79	5393.27	12217.4	3571.77	3729.16	15711	12244.6	3783.93	7963.91	8299.97	6644.71
28.43_761.4143n	0	1	#3233	1	28.4324	761.414	0	QQLAFR		P01024	Complement C3 OS=Homo sapiens GN=C3 PE=1 SV=2	1.3516	CONTROL	CASE	0.0558667	53.3237	13956.4	11348.8	3718.31	9449.38	12489.4	10721	4006.16	2942.34	11774.8	9376.25	10600.3	12892.6	11344.8	17041.4	15622.9	17823.3	11230	10273.1	9598.88	8938.66	5461.05	3068.85	3263.25	8444.01	11532.6	5061.68	7651.34	14422	15196.2	3303.72	12656.5	6204.62	5702.15
28.40_744.3945n	1	1	#9235	1	28.3986	744.395	0	QQLAFR		P01024	Complement C3 OS=Homo sapiens GN=C3 PE=1 SV=2	1.5565	CONTROL	CASE	0.0166707	66.6061	5794.24	4344.57	1094.02	3679.54	4146.38	3600.08	867.188	940.689	3605.63	2813.79	3760.01	3440.78	4335.68	5331.5	4971.72	6776.7	3364.28	3138.22	3187.91	3017.02	1719.93	955.223	762.031	2378.91	4124.18	1186.89	1607.01	4698.22	4177.22	661.537	5110.47	1973.11	1730.69
16.58_386.1829n	1	1	#3283	1	16.5796	386.183	0	EEK		P01024	Complement C3 OS=Homo sapiens GN=C3 PE=1 SV=2	1.19683	CONTROL	CASE	0.051159	23.4208	4383.35	5182.91	2308.84	4104.14	5136.5	5730.8	7039.98	5596.88	7398.19	5862.86	5638.75	7312.19	5702.55	7491.86	7042.68	6523.92	5842.73	5010.11	4657.28	4916.54	5605.24	3653.4	4489.63	6404.85	5639.62	5030.44	3883.66	6300.31	6426.88	3741.34	4580.67	4110.48	3479.97
38.41_1656.7579n	0	1	#7367	2	38.4064	1656.76	8.596	AGDFLEANYMNLQR	[10] Oxidation M	P01024	Complement C3 OS=Homo sapiens GN=C3 PE=1 SV=2	2.04858	CONTROL	CASE	0.0017417	82.1723	16478	14086.3	14017.8	8461.84	13022.9	10075.1	9214.54	4663.64	13296.9	14882.6	53705.2	10482.3	8479.17	6515.84	8100.23	19358.5	2693.67	10574	8732.86	4711.92	7725.96	4676.72	5146.02	6547.31	7454.11	6860.47	8285.78	8279.47	9856.13	2447.04	9723.62	6339.93	3015.15
44.86_1656.7536n	0	1	#3358	2	44.8573	1656.75	8.7157	AGDFLEANYMNLQR	[10] Oxidation M	P01024	Complement C3 OS=Homo sapiens GN=C3 PE=1 SV=2	1.93561	CONTROL	CASE	0.00102552	48.4852	58466.6	55858.5	7222.63	42652	39524	39182.5	20454.6	13540.3	29700.5	38625.4	20418.9	26075.3	19175.5	29513	38711.9	13376.7	24453.7	12189.6	40371.8	17819.8	8781.22	5702.03	7175.92	22161.4	24265.3	11633.4	8798.7	29392.4	21409.2	11002	17920.5	18230.4	18396.6
44.86_1656.7595n	0	1	#19968	3	44.8573	1656.76	8.7157	AGDFLEANYMNLQR	[10] Oxidation M	P01024	Complement C3 OS=Homo sapiens GN=C3 PE=1 SV=2	1.21513	CONTROL	CASE	0.271848	49.3262	2744.32	2825.17	383.426	1884.22	3208.76	1705.36	1508.6	1723.18	1283.75	2354.08	974.796	1593.05	914.337	1429.12	2935.59	631.732	1747.44	1261.66	1755.58	820.979	605.991	1950.69	2369.52	1077.83	2684.75	1166.86	715.757	1683.2	519.037	2303.96	1337.18	998.778	1113.65
53.00_1004.4390n	1	1	#3400	1	53.0043	1004.44	0	TEDAVDAER		P01024	Complement C3 OS=Homo sapiens GN=C3 PE=1 SV=2	1.62719	CONTROL	CASE	0.00258977	69.4587	20433.2	13939.6	4848.2	7988.26	14918	11750	4951.13	4401.21	14792.7	7839.96	7876.5	10798.6	7129.12	11529.7	12083.5	8579.34	7668.81	5221.08	6611.52	4152.56	3323.73	1271.1	2566.81	5054.44	6618.03	2627.65	3213.48	14436.9	12943.4	2739.38	11040.4	7901.22	6584.24
34.92_652.2992n	2	2	#3445,#21525	1,2	34.9173	652.299	0	IHWES		P01024	Complement C3 OS=Homo sapiens GN=C3 PE=1 SV=2	1.74651	CONTROL	CASE	5.09157e-06	40.523	14086.8	17867.8	6795.81	11916.1	19038.7	14656.7	9780.18	14119.2	16412.3	13866.9	12629.3	13834.8	12009.3	14954.6	11370.5	10201.5	9289.87	11528.1	9392.66	6721.11	5958.8	5768.89	6325.04	12573.4	8661.74	6290.84	7612.32	13288.6	12446	4600.68	7718.81	5970.62	4195.37
34.93_634.2886n	2	2	#5785,#26489	1,2	34.9342	634.289	0	IHWES		P01024	Complement C3 OS=Homo sapiens GN=C3 PE=1 SV=2	1.80599	CONTROL	CASE	1.52799e-06	39.2109	8257.47	9868.48	4055.29	6476.56	10962.7	8439.6	5621.26	8380.62	9704.56	7947.18	7177.43	7987.81	6840.56	8502.11	6570.28	5971.26	5674.01	6349.35	5235.63	3820.14	3496.28	3089.13	3443.9	7031.7	4877.05	3921.69	4078.24	7483.94	6367.14	2550.09	3836.35	3562.11	2328.96
14.53_1323.5945n	0	1	#3452	2	14.5308	1323.59	7.251	ENPMRFSCQR	[8] Carbamidomethyl C	P01024	Complement C3 OS=Homo sapiens GN=C3 PE=1 SV=2	2.7294	CONTROL	CASE	0.0110955	171.8	4787.71	1830.74	89981.6	2573.7	6572.75	12679.3	951.443	3555.38	12757.4	9031.04	2804.28	6555.05	3886.24	16424.9	10195.3	6252.62	11504.2	6536.13	6762.49	8112.18	1656.31	1697.06	1260.09	3130.48	10696.4	934.761	344.168	10032.2	10038.2	501.12	2152.71	7483.86	4693.92
19.87_1323.5751n	1	1	#17938	2	19.8656	1323.58	6.7244	ENPMRFSCQR	[8] Carbamidomethyl C	P01024	Complement C3 OS=Homo sapiens GN=C3 PE=1 SV=2	1.45525	CONTROL	CASE	0.00473296	102.325	1141.54	1521.07	519.78	861.43	1584.17	1403.76	1237.4	766.686	1102.39	1409.61	1311.62	995.38	1536.12	1268.05	1358.78	1708.91	1807.48	1245.23	1344.19	1000.43	973.443	3450.83	1521.03	1159.52	1366.55	1703.4	90.0786	75.5424	13.2299	405.588	1551.9	40.0096	324.505
31.03_1733.8707n	0	3	#11755,#3467,#5719	2,3,4	31.0309	1733.87	8.7571	YISKYELDKAFSDR		P01024	Complement C3 OS=Homo sapiens GN=C3 PE=1 SV=2	1.82393	CONTROL	CASE	0.00179675	80.8776	33208.6	25815.1	18850.1	30242.1	42014.8	30705.2	5701.72	5077.96	25808.8	21146.3	18755.8	30688.4	29519.9	37619.2	47974.7	30601.7	30301.8	28765.8	29171.9	14266.6	6309.85	4688.47	3718.87	6115.04	29980.9	4288.87	7079.31	41125.3	30840.9	4771.1	17844.9	31145.5	20379.8
67.18_4927.3835n	1	1	#3497	5	67.1766	4927.38	8.3303	YFKPGMPFDLMVFVTNPDGSPAYRVPVAVQGEDTVQSLTQGDGVAK		P01024	Complement C3 OS=Homo sapiens GN=C3 PE=1 SV=2	2.34206	CASE	CONTROL	0.000671183	58.5576	12043.8	8884.24	38239.1	21894.1	14166.1	54154.7	52994.3	37399.8	55516.8	62445.6	39000.6	34908.2	47615.9	67544.7	24473.3	33917.8	12713.7	29810	14899.9	31733.2	79135	53036.5	60745	188791	45979	86728.3	68086.3	62188.1	122441	102699	13863.1	49123	22888.2
22.39_1001.5426n	1	1	#3499	1	22.3878	1001.54	9.5193	TGLQEVEVK		P01024	Complement C3 OS=Homo sapiens GN=C3 PE=1 SV=2	1.68594	CONTROL	CASE	0.0462692	114.663	12634.4	13876.7	5012.98	5940.46	4891.93	2670.91	1878.61	529.991	3688.69	2417.56	19799.2	10062.2	6570.18	6630.23	6184.23	12198.4	3824.69	2697.88	3945.04	2298.27	994.55	3059.21	845.808	3232.49	5117.37	2484.62	1587.77	5253.8	4476.38	1704.45	20491.1	2133.48	2758.44
25.37_832.4852n	2	2	#17949,#3550	1,2	25.3694	832.485	8.1267	LPYSVVR		P01024	Complement C3 OS=Homo sapiens GN=C3 PE=1 SV=2	2.71156	CONTROL	CASE	0.000590987	83.7637	14173.1	34713.1	21000.9	11834.9	9152.01	5779.55	2577.63	2003.29	7996.14	2665.79	32484.4	8793.47	14667.9	9270.91	11608.4	12940.3	4309.02	4115.99	5557.1	2165.63	1881.45	5084.06	2447.08	2197	5459.04	2872.2	3157.34	5731.14	5201.96	1767.46	16541	3448.37	2599.9
18.87_611.4000n	1	1	#15655	2	18.8652	611.4	0	ELIKK		P01024	Complement C3 OS=Homo sapiens GN=C3 PE=1 SV=2	1.05207	CASE	CONTROL	0.46062	31.1091	1050.26	665.507	2250.78	780.124	1214.16	1462.39	1768.2	1527.83	1657.12	1438.86	845.21	1802.33	1017.24	1821.14	1341.84	1193.79	1257.99	1064.25	996.05	1412.01	1601.8	1248.11	1587.46	2113.41	1276.32	1908.19	1120.74	1514.74	1321.6	1260.71	843.758	1039.53	1084.91
23.42_629.4137n	1	1	#3567	1	23.422	629.414	0	ELIKK		P01024	Complement C3 OS=Homo sapiens GN=C3 PE=1 SV=2	1.22306	CASE	CONTROL	0.0624089	31.2366	4556.75	3628.65	2009.42	3865.35	5995.02	4103.77	7621.66	5127.18	8315.96	7822.54	4441.54	8051.65	6876.08	8579.18	6779.31	6625.03	4869.8	5598.26	6739.4	6705.82	9734.12	5785.28	8056.22	12239.5	6946.95	9804.5	6078.63	6913.8	7452.96	4803.43	5707.03	6148.08	5095.29
40.02_614.4042n	1	1	#3590	1	40.0156	614.404	0	LILEK		P01024	Complement C3 OS=Homo sapiens GN=C3 PE=1 SV=2	2.24577	CONTROL	CASE	6.13437e-05	80.0774	10568.6	11534.4	4049.33	5277.3	5596.91	3261.17	2251.33	1566.93	4511.15	5765.54	8734.49	3787.51	4796.91	5545.94	4902.27	6095.65	4073.03	3998.31	5886.69	2384.83	2363.56	636.818	851.644	1644.38	4092.53	1715.93	798.978	3527.41	3156	881.582	8436.94	3293.03	1782.21
25.20_526.3499n	1	1	#3598	1	25.2003	526.35	0	SLKVV		P01024	Complement C3 OS=Homo sapiens GN=C3 PE=1 SV=2	2.11794	CONTROL	CASE	0.549056	136.085	4571.8	6526.74	8.18464	5080.99	5552.96	3767.97	242.833	89.7519	1913.25	73.8436	653.381	507.001	2314.97	1691.02	885.464	828.011	182.477	120.974	398.149	245.192	442.407	330.243	248.089	1456.72	267.258	584.781	470.25	1317.23	482.462	238.976	3082.39	157.408	145.369
14.14_1465.7533n	2	2	#3682,#7474	2,3	14.142	1465.75	0	PAPETEKRPQDAK		P01024	Complement C3 OS=Homo sapiens GN=C3 PE=1 SV=2	2.0616	CONTROL	CASE	5.64105e-05	60.2363	11835.4	11562.5	6682.45	10038	19107.3	18524.3	8122.76	9290.6	20744.4	15085.3	11938	24985.6	14763.9	25143.9	24643.2	21146.7	17080.1	13807.2	11870	9980.25	5674.24	5635.41	4612.47	8012.24	12077.7	2719.96	2153.37	18362.6	12344.4	2056.24	8312.84	9743.68	6922.42
15.51_886.4515n	2	2	#10624,#3757	1,2	15.5145	886.451	8.797	NEQVEIR		P01024	Complement C3 OS=Homo sapiens GN=C3 PE=1 SV=2	1.48786	CONTROL	CASE	0.00142297	39.2881	12986.9	22798.8	24378.8	11885	10127.6	9224.04	7313.85	8065.49	9483.42	9718.85	21339.8	13109.5	12031.1	14278.6	14637.5	17564.1	9611.63	14033.2	11112.7	8386.32	5025.28	11351.7	7261.32	7463.95	13030.5	6294.12	7101.32	13134.4	11290.8	6762.18	18717.1	9536.61	7108.22
19.60_1224.7641n	2	2	#8615,#3758	2,3	19.5951	1224.76	8.7477	KSLKVVPEGIR		P01024	Complement C3 OS=Homo sapiens GN=C3 PE=1 SV=2	2.43731	CONTROL	CASE	0.0379751	153.818	19792.6	21630.8	842.129	18450	21626.1	14532.3	886.209	916.708	6876.48	752.258	2404.09	2635.51	7387.86	4208.27	2618.96	2742.19	834.2	1118.61	1764.89	1034.68	1106.29	1258.56	986.045	4271.82	1063.6	1036.08	1358.34	3092.04	1095.54	671.326	11760.7	652.618	1045.63
34.92_723.3369n	1	1	#3786	1	34.9173	723.337	0	IHWESA		P01024	Complement C3 OS=Homo sapiens GN=C3 PE=1 SV=2	1.6465	CONTROL	CASE	1.20466e-05	36.1516	14614.8	16648	6090.08	11806	18511.5	13847.9	9013.03	13943.9	15420.2	13328.9	12459.1	13963.7	11855.8	14546.8	12072.3	10559	9648.45	12257.9	9746.52	6729.66	6855.78	5201.9	6451.65	12037.5	9162.27	6927.37	8410.36	13472.6	12168.8	5113.32	8044.49	6964.33	4284.32
20.81_1066.4794n	1	1	#3788	1	20.8124	1066.48	0	EENCFIQK	[4] Carbamidomethyl C	P01024	Complement C3 OS=Homo sapiens GN=C3 PE=1 SV=2	1.03098	CONTROL	CASE	0.768863	44.496	8430.14	4070.7	1761.76	2093.53	4612.28	4949.37	4592.67	2715.35	8062.59	5549.19	5197.09	7178.54	6454.5	7467.26	7303.88	6748.52	5619.2	5274.46	4661.9	4033.93	6202.58	2157.53	4403.67	7407.59	5602.09	4255.5	4110.79	7431.87	6593.74	3357.77	11257.4	5191.33	2949.7
23.42_870.5519n	2	2	#13683,#3792	1,2	23.422	870.552	0	GALELIKK		P01024	Complement C3 OS=Homo sapiens GN=C3 PE=1 SV=2	1.03416	CONTROL	CASE	0.605404	22.6347	10413.9	9154.06	5139.8	9317.62	10818.3	10345.1	12826.3	9194.32	11771.2	10589.5	8516.5	12513.2	9773.06	11934.1	9741.16	10157.7	7316.92	7864.55	9514.57	8485.14	11360.6	8355.94	10195.2	14602.3	9337.14	12441.4	8916.95	10362.1	10304.7	7347.26	9324.81	7912.1	6680.55
50.67_665.4240n	1	1	#3813	1	50.6654	665.424	0	VPPVVR		P01024	Complement C3 OS=Homo sapiens GN=C3 PE=1 SV=2	3.46867	CONTROL	CASE	0.000547156	176.747	12612.3	23353.9	1395.08	7958.46	7856.5	3952.59	212.192	216.444	3564.39	1657.82	9089.4	2722.45	3904.05	3159.5	5280.66	5505.31	2385.17	1790.76	2752.86	885.311	90.8361	25.7167	0	155.103	1901.68	159.703	36.7468	3183.88	1180.35	41.2734	10764.8	1792.7	1456.43
53.00_903.3932n	1	1	#3848	1	53.0043	903.393	0	EDAVDAER		P01024	Complement C3 OS=Homo sapiens GN=C3 PE=1 SV=2	1.58437	CONTROL	CASE	0.00425819	64.9787	15800.6	11200.7	3540.56	6239.94	11503	8853.12	3827.27	3086.57	11245.6	6109.71	5659.31	8012.14	5571.62	9511.18	9509.34	6454.63	5972.06	4395.84	5516.82	3600.83	2727.81	1147.8	2132.81	4344.23	5366.71	2190.61	2644.97	11058.6	9760.29	2280.86	7855.16	6450.83	5437.02
21.10_1055.5777n	2	2	#6563,#3872	1,3	21.1027	1055.58	8.124	TLDPERLGR		P01024	Complement C3 OS=Homo sapiens GN=C3 PE=1 SV=2	2.14352	CASE	CONTROL	0.00102845	93.7165	650.918	722.085	1415.57	593.979	823.723	4486.58	29414.3	23707.3	7756.67	17271.7	4966.6	13580.9	5959.69	8359.16	6869.75	5444.18	5637.55	11602.1	12607.9	12997.2	21346.3	17115.4	30714.2	32869.6	7616.37	32569.1	21163.5	8587.91	11969.5	25761.4	7191.43	9282.13	8419.15
27.79_1242.5989n	1	1	#4125	2	27.79	1242.6	8.5628	YELDKAFSDR		P01024	Complement C3 OS=Homo sapiens GN=C3 PE=1 SV=2	1.81855	CONTROL	CASE	0.000316482	75.6873	10092.2	8620.94	4666.26	8038.39	10720.3	5910.58	2434.39	4008.37	8134.91	5269.38	7752.95	5485.54	7760.7	8139.45	13757.8	11209.8	8574.61	7116.34	9451.29	3195.91	1780.6	1456.58	2537.73	2171.82	9321.58	1895.93	2099.67	7322	9386.56	925.215	11144.5	6006.08	4919.91
27.79_1242.5830n	1	1	#4576	3	27.79	1242.58	8.5628	YELDKAFSDR		P01024	Complement C3 OS=Homo sapiens GN=C3 PE=1 SV=2	2.04203	CONTROL	CASE	9.59162e-05	55.1563	9565.17	7222.75	14855.2	8086.99	8026.43	4032.92	2140.43	2736.41	4248.27	2642.31	6350.41	4480.16	6724.13	6170.35	7038.48	9549.54	6460.18	3699.38	4718.03	3068.79	1872.04	1644.76	1907.99	2096.77	4297.38	2001.87	2211.07	4313.63	5422.66	1553.26	7849.09	3877.24	3067.53
14.87_673.2899n	2	2	#4150,#18779	1,2	14.869	673.29	0	LCRDE	[2] Carbamidomethyl C	P01024	Complement C3 OS=Homo sapiens GN=C3 PE=1 SV=2	1.86138	CONTROL	CASE	4.91572e-06	37.4662	4512.73	4126.53	1479.96	3027.2	4364.67	5195.48	4238.71	3885.68	6311.16	4654.35	4909.21	6061.29	4498.21	5440.1	6696.49	4864.44	4122.31	4077.42	3249.76	2474.16	3086.34	1764.72	2039.39	3090.26	3678.32	2391.93	2072.21	4225.08	3512.72	1339.03	1383.53	2393.93	1908.51
15.09_1011.5601n	1	1	#4155	2	15.0918	1011.56	0	IKPAPETEK		P01024	Complement C3 OS=Homo sapiens GN=C3 PE=1 SV=2	1.98151	CONTROL	CASE	2.54752e-05	59.4699	8356.56	13285.4	5218.03	7588.87	7545.35	5703.68	3165.82	3231.84	6668.8	3920.21	7845.09	6429.64	4996.76	8102.43	8641.09	9653.15	6253.31	5277.95	4483.51	3069.21	2227.4	2596.53	1979.5	2862.32	5388	2272.72	2057.8	6582.56	5226.95	1213.19	8101.18	4766.45	2247.18
40.29_1799.9242n	2	2	#7950,#4156	2,3	40.2861	1799.92	8.5418	VELLHNPAFCSLATTK	[10] Carbamidomethyl C	P01024	Complement C3 OS=Homo sapiens GN=C3 PE=1 SV=2	2.21453	CONTROL	CASE	0.000867955	74.1239	41851.4	71050.5	47011.6	32151.9	22811.6	13314.5	9171.89	5423.71	12828.5	15682.1	38607.4	12904.1	17729	14094.1	16177.1	20578.1	9787.76	12856.8	12006.6	7860.32	4900.06	7676.4	4469.87	12339.3	13009.6	9872.08	5760.74	14470.4	12516.5	5821.63	24489.8	10253.5	7516.64
20.41_626.3426n	0	2	#4182,#10633	1,2	20.4066	626.343	8.4494	FLYGK		P01024	Complement C3 OS=Homo sapiens GN=C3 PE=1 SV=2	1.3084	CONTROL	CASE	0.00427482	35.2679	15254.4	20154.2	10894.8	10370.8	11093.1	14456.7	9399.42	7851.49	10774.8	13504.4	19299.3	15829.3	17347.7	13640.2	15873.8	17032.1	14396.2	14490.4	15414.6	10739.6	11211.2	6929.79	7181.35	14928.5	15786.4	9666.58	8496.4	11431.5	13111.4	7007.51	21062.5	8454.24	9210.76
41.86_774.4044n	0	2	#4224,#4536	1,2	41.8616	774.404	0	EMIGGLR		P01024	Complement C3 OS=Homo sapiens GN=C3 PE=1 SV=2	1.3096	CASE	CONTROL	0.0472377	57.6362	12741.5	4987.31	10452.6	10730.2	17341.4	30054.4	59150.9	28597.8	27296.9	35800.2	20417.4	22773.7	14048.7	23048.2	13607.7	16972.3	19659.1	10113.9	22884.9	24477.5	49382	37559	36206.5	34610	16436	39894	33868	14154.1	17053.4	27955.8	17399.6	22036.7	13071.3
30.14_588.3156n	1	1	#4230	1	30.1432	588.316	0	DVVEK		P01024	Complement C3 OS=Homo sapiens GN=C3 PE=1 SV=2	1.301	CONTROL	CASE	0.500027	63.5318	7481.31	8752.39	109.149	4613.75	6183	4697.59	2026.52	757.947	6058.76	4323.02	6093.46	6147.97	5978.6	6585.52	6897.15	6775.88	3691.94	4563.92	3713.76	2070.38	1877.03	1591.76	1113.32	4352.83	8098.07	2191.04	2393.66	7752.32	8086.9	2095.01	6709.1	4011.46	2438.08
44.38_877.5129n	2	2	#8730,#4251	1,2	44.3839	877.513	9.2362	LMNIFLK		P01024	Complement C3 OS=Homo sapiens GN=C3 PE=1 SV=2	2.69861	CONTROL	CASE	0.00211617	88.0401	49736.7	64938.6	60666.1	34548.7	19076	9198.77	4121.95	1814.67	9122.8	10507.9	27845	12165.8	16876.2	12596.4	16505.7	17720.8	8366	9383.14	13751.2	6718.28	2437.22	5746.13	2120.8	5488.89	11414.3	4270.67	2100.52	12872.4	12632.3	3410.11	28270.5	10368.2	6403.29
41.93_1829.8793n	1	1	#4273	2	41.9292	1829.88	8.8437	KVFLDCCNYITELR	[6] Carbamidomethyl C|[7] Carbamidomethyl C	P01024	Complement C3 OS=Homo sapiens GN=C3 PE=1 SV=2	1.42331	CONTROL	CASE	0.000836426	29.077	32406.3	30142.1	18670.1	21889.5	28998.4	25311.2	30138.6	16930.7	24603.6	20763.7	30636.9	20601.4	11094.6	21158.7	17827.7	21219.3	14364.4	12369.7	17461.8	11834.4	15677.9	12796.5	16089.5	18112.1	11482.6	18949.2	14101	17210.2	16519.7	16331.1	20211.9	16918.4	8195.42
29.33_1597.8743n	2	2	#13595,#4298	2,3	29.3314	1597.87	8.4288	IPIEDGSGEVVLSRK		P01024	Complement C3 OS=Homo sapiens GN=C3 PE=1 SV=2	1.07392	CONTROL	CASE	0.630995	42.0515	8289.1	13301.2	28018.9	9398.9	9183.44	9997.01	16055.4	4000.71	11357.1	11633	11515.3	17883.7	14364.3	14322.3	12029	11664.4	6017.38	10458.7	9471.37	6337.49	11429.8	14090.3	11192.4	22784.9	10017.9	12447.7	9314.88	9818.84	11254.6	10663.3	6754.7	6295.46	4510.41
25.08_1556.7397n	2	2	#7077,#4343	2,3	25.0819	1556.74	8.357	ACEPGVDYVYKTR	[2] Carbamidomethyl C	P01024	Complement C3 OS=Homo sapiens GN=C3 PE=1 SV=2	1.70908	CASE	CONTROL	0.0374176	60.0757	11902.4	17708.8	11210.7	9336.71	13426.8	9431.77	27800.6	20744.9	6938.73	10466.3	9405.85	6917.02	8114.93	9726.94	5996.04	6870.03	6421.54	10017.2	6639.06	11937	19712	30329.5	35854.1	21860.4	5829.95	36503.9	29438.5	5472.12	6940.09	28769.9	12528.6	5797.68	6669.45
32.19_572.3211n	1	1	#4346	1	32.1919	572.321	0	PESLK		P01024	Complement C3 OS=Homo sapiens GN=C3 PE=1 SV=2	1.49693	CONTROL	CASE	0.00459823	50.4305	6707.57	8746.05	3804.96	4878.47	4301.98	3352.78	2217.32	1889.51	3603.26	3976.56	6807.55	6532.04	6149.32	5331.05	5244.49	5408.43	3943.74	3238.04	3009.41	2444.2	2433.5	2044.35	1379.96	4681.29	4991.88	2886.72	1541.94	4674.25	4979.71	1453	6853.36	2604.27	1793.56
29.13_786.4633n	1	1	#4379	2	29.1285	786.463	0	TFISPIK	[C-term] Dehydrated	P01024	Complement C3 OS=Homo sapiens GN=C3 PE=1 SV=2	1.07987	CONTROL	CASE	0.274015	21.8629	4406.44	6798.28	3932.02	4900.79	5927.09	6013.56	8651.06	7148.41	7021.11	6959.17	5838.52	8141.61	6528.05	7883.46	6883.22	6910.27	6005.29	5968.59	4954.1	5171.61	6757.59	5555.02	6517.34	8122.83	5521.44	8037.6	6381.07	6550.01	6700.47	5656.25	4533.45	5642.15	2953.47
32.12_1307.7023n	2	2	#4386,#4937	2,3	32.1243	1307.7	8.5757	QPSSAFAAFVKR		P01024	Complement C3 OS=Homo sapiens GN=C3 PE=1 SV=2	1.69465	CONTROL	CASE	0.000633755	47.2419	14356.1	12002.9	13159.9	14556.7	24913.2	32643.7	19570.8	8022.3	32267.3	17866.3	20512.8	41275.3	24405	28224.2	25596.2	18965.6	13154.6	16023.6	19606.3	11293.6	11884.4	9203.51	7311.71	15583.4	15062.6	8898.28	10060.3	17210.9	20903.5	5330.41	18329.6	11148.5	9447.12
41.44_1091.6248n	2	2	#4507,#4436	1,2	41.4389	1091.62	9.1622	NTLIIYLDK		P01024	Complement C3 OS=Homo sapiens GN=C3 PE=1 SV=2	4.27221	CONTROL	CASE	0.000289009	155.008	91096.3	124415	3074.72	64201.1	51506.3	13895.1	2407.04	2558.51	9949.27	8442.41	60628.2	8426.63	15686.4	14649.7	23653.2	44827.3	18995.9	5423.72	18785.3	4453.49	1625.25	2309.89	648.405	875.254	12777.8	2533.67	960.497	16094.7	7491.87	909.518	45492.7	15031.8	5220.31
40.46_1091.6179n	1	1	#43882	1	40.4552	1091.62	8.4363	NTLIIYLDK		P01024	Complement C3 OS=Homo sapiens GN=C3 PE=1 SV=2	Infinity	CONTROL	CASE	0.351606	435.89	0	0	4137.63	0	0	0	0	0	0	0	0	0	0	0	0	0	0	0	0	0	0	0	0	0	0	0	0	0	0	0	0	0	0
38.56_1476.7803n	2	2	#4508,#8645	2,3	38.5585	1476.78	8.9925	IRYYTYLIMNK		P01024	Complement C3 OS=Homo sapiens GN=C3 PE=1 SV=2	1.41058	CONTROL	CASE	0.00137761	33.5543	22174.3	26500.7	32596.4	17483.4	20451.2	20719.9	20615.9	11240.8	23286.6	21758.7	24619.7	21304.6	15046.6	17580.4	13799	15737.9	11256.4	16226.5	12699.8	8920.74	16853.1	10984.6	7794.23	26334.7	14977.9	19118.5	12559.3	13903	15209.9	9721.22	12736.8	11458.7	7718.43
14.63_465.2337n	1	1	#4540	1	14.6323	465.234	0	ASHLG		P01024	Complement C3 OS=Homo sapiens GN=C3 PE=1 SV=2	1.9107	CASE	CONTROL	1.27582e-05	63.6985	1279.02	2314.7	3134.82	2279.7	2564.83	5219.57	1789.98	1928.96	3409.33	4062.24	1370.87	3553.8	2767.18	2999.03	5900.36	3212.4	2459.88	1458.91	10184.9	9553.94	2767.27	5058.01	6623.99	4110.13	6281.81	3938.32	7117.56	8515.99	8527.35	5573.69	5931.32	6796.31	4781.27
40.02_501.3180n	1	1	#4611	1	40.0156	501.318	0	ILEK		P01024	Complement C3 OS=Homo sapiens GN=C3 PE=1 SV=2	2.35151	CONTROL	CASE	4.85695e-05	86.2123	6929.8	8067.12	2403.67	3630.9	3939.08	2367.39	1421.99	1020.17	2990.74	4047.67	5972.38	2624.04	3072.04	3913	3460.33	4201.76	2831.33	2422.01	3650.26	1550.19	1222.42	418.802	488.953	1038.88	2720.22	855.907	313.787	2497.25	2054.41	507.705	5674.95	2129.87	1198.71
53.00_489.2190n	1	1	#4650	1	53.0043	489.219	0	DAER		P01024	Complement C3 OS=Homo sapiens GN=C3 PE=1 SV=2	1.59117	CONTROL	CASE	0.00257129	68.1153	9298.42	6655.47	2578.37	4491.24	7000.98	5344.37	2682.59	2111.1	6716.98	3453.43	3539.44	4456.37	3318.76	5280.09	5225.46	3605.43	3704.63	2460.63	2940.66	2151.42	1656.64	657.613	1172.72	2266.86	3132.83	1286.27	1413.87	6413.37	5448.71	1427.8	4792.27	3526.34	3235.9
44.76_2372.2363n	1	1	#4766	4	44.7559	2372.24	8.6276	GYTQQLAFRQPSSAFAAFVKR		P01024	Complement C3 OS=Homo sapiens GN=C3 PE=1 SV=2	1.75597	CASE	CONTROL	0.00776637	92.0313	5632.9	5662.65	2251.5	5434.23	3770.32	5566.59	34358.3	20832.7	7301.85	11048.2	3779.14	12091.7	4869.01	5901.96	5188.16	4195.95	3897.3	7616.91	6924.14	11345.7	22605.7	14511.5	18021.5	31359.3	4731.98	28173.7	15831.4	4762.53	9463.25	23240	4125.32	6505.7	6509.31
52.97_1530.7023n	1	1	#4847	2	52.9705	1530.7	0	PVAQMTEDAVDAER		P01024	Complement C3 OS=Homo sapiens GN=C3 PE=1 SV=2	1.11811	CONTROL	CASE	0.238248	34.6885	14551.6	9902.15	4292.3	6942.52	11261.9	8966.32	9420.65	8646.84	11205.5	15527.2	9264.57	6307.78	9624.56	9266.2	11671.4	7357.99	10534.4	7542.38	10581.7	9044.71	9292.62	2560.96	5953.51	7194.63	7424.05	4764.58	7130.01	14404.9	11039.4	7919.35	10313.5	9214.08	12626.4
40.99_1727.0735n	3	3	#6869,#4859,#7013	2,3,4	40.9869	1727.07	8.3506	VVLVAVDKGVFVLNKK		P01024	Complement C3 OS=Homo sapiens GN=C3 PE=1 SV=2	1.11406	CASE	CONTROL	0.63528	46.0099	35172.9	33407.2	72035.3	26920.4	24705.2	29006.1	71236.3	33400.9	35350.3	51992.5	40779.6	37828.8	31960.6	32373.6	27970.6	29589.5	20413.1	34554.1	33743.8	27918.3	49958.6	43706.2	29482.8	81360	29327	61125	29622.1	36203	32462.3	48669.5	16752.8	22061.2	18463.3
13.75_1243.5921n	1	1	#5856	2	13.7531	1243.59	8.4499	DKNRWEDPGK		P01024	Complement C3 OS=Homo sapiens GN=C3 PE=1 SV=2	1.18565	CONTROL	CASE	0.508797	55.1645	2784.94	2624.95	401.57	3358.57	2980.69	4972.24	5693.98	3882.33	5308.96	3666.81	7345.44	11313.4	6120.1	10333.8	10098.9	11585.6	6383.84	5800.98	7528.36	4657.74	3984.73	5329.09	4289.42	3816.71	7834.61	3703.44	557.786	11418.2	7792.1	1176.7	2684.51	7200.31	3884.99
13.79_1243.5959n	1	1	#4927	3	13.7869	1243.6	8.4499	DKNRWEDPGK		P01024	Complement C3 OS=Homo sapiens GN=C3 PE=1 SV=2	1.98598	CONTROL	CASE	0.00143469	80.9078	5055.95	4940.24	1635.29	6778.12	9387.72	9521.81	4213.41	6401.62	10984.3	10972.8	4238.83	10303.8	9550.65	13665.6	14136.4	7930.27	10796.1	10398.4	4108.89	3346.73	3474.52	3656.18	3460.03	4860.6	11768.5	3489.04	481.289	8793.76	10379.6	233.422	1347.57	3887.01	2465.72
30.52_1506.7476n	2	2	#6453,#4939	2,3	30.5152	1506.75	8.5749	GQGTLSVVTMYHAK	[10] Oxidation M	P01024	Complement C3 OS=Homo sapiens GN=C3 PE=1 SV=2	1.37596	CONTROL	CASE	0.110984	52.3068	10531.7	11159.4	879.246	8199.44	10231.8	13071.1	3677.03	3883	12950.5	10193.4	5988.64	9205.49	9507.25	11515.2	11976.4	9272.55	9469.13	9283.43	9455.59	4449.6	4898.92	2588.79	3278.81	4842.11	9551.58	3573.7	4800.16	12764.9	13643.6	4543.67	7120.72	9735.4	7442.38
25.61_1506.7533n	1	1	#11256	2	25.606	1506.75	7.9997	GQGTLSVVTMYHAK	[10] Oxidation M	P01024	Complement C3 OS=Homo sapiens GN=C3 PE=1 SV=2	1.82674	CONTROL	CASE	0.013651	86.3751	3188.58	2960.86	759.742	2099.73	2316.25	3109.16	1628.55	945.189	3235.65	2483.05	13308.7	3200.52	3306.15	3588.48	3553.76	9316.84	1352.68	2190.11	2905.46	1742.38	930.132	938.83	780.901	1596.62	2354.76	994.375	1024.9	4171.86	4363.39	749.114	4331.29	2574.79	1976.01
26.35_676.3264n	1	1	#18356	1	26.35	676.326	0	LGEACK	[5] Carbamidomethyl C	P01024	Complement C3 OS=Homo sapiens GN=C3 PE=1 SV=2	1.68933	CASE	CONTROL	0.00388578	50.7974	337.645	164.432	644.329	240.303	442.368	480.78	1897.59	1435.11	743.477	980.619	1083.09	1237.6	654.008	987.775	1239.43	897.712	841.793	879.384	922.829	1262.65	1476.01	2143.46	2543.88	1876.37	872.784	2304.08	1600.97	770.97	1242.28	2148.04	498.063	747.356	704.334
28.80_676.3266n	1	1	#4980	1	28.8044	676.327	0	LGEACK	[5] Carbamidomethyl C	P01024	Complement C3 OS=Homo sapiens GN=C3 PE=1 SV=2	1.0633	CONTROL	CASE	0.389195	23.1572	5120.08	4755.6	2386.48	3160.63	3814.7	3587.22	3311.8	3912.85	4711.04	3735	4634.96	3467.47	4209.86	5240.29	4935.06	5455.71	3720.27	4080.12	2993.59	3727.3	3722.94	4966.33	4866.37	4211.05	3863.89	4198.89	3580.12	4390.32	4395.46	4985.9	4439.58	2745.74	1937.68
32.19_828.4072n	1	1	#4995	1	32.1919	828.407	0	YIYNEK		P01024	Complement C3 OS=Homo sapiens GN=C3 PE=1 SV=2	1.59812	CONTROL	CASE	0.0765195	67.9206	10872.8	12163.4	8361.88	5105.41	5401.55	3109.59	696.729	392.005	3927.45	4584.96	8395.63	5839.77	7521.59	6628.04	6970.6	7163.82	5340.32	3752.49	3658.99	2025.88	921.007	5456.13	4377.46	4638.52	5745.67	1349.31	1075.74	5654.69	5626.59	1230.46	9774.9	3186.27	1576.29
41.05_1344.6950n	1	1	#7238	2	41.0499	1344.7	8.617	EVVADSVWVDVK		P01024	Complement C3 OS=Homo sapiens GN=C3 PE=1 SV=2	6.41821	CONTROL	CASE	1.30933e-07	96.4756	6674.21	10576.9	2230.69	5001.5	3679.32	1878.15	867.069	331.425	1683.27	1572.33	5149.55	959.41	1547.07	1724.11	1212.48	2434.03	1258.5	538.709	1251.28	869.68	390.518	512.282	461.486	374.361	746.235	728.13	343.83	717.354	245.464	126.168	160.414	436.25	184.376
63.96_1344.7057n	1	1	#5009	2	63.9584	1344.71	6.058	EVVADSVWVDVK		P01024	Complement C3 OS=Homo sapiens GN=C3 PE=1 SV=2	1.76403	CONTROL	CASE	0.0209114	108.475	8030.18	9212.04	4157.8	24843.2	13838.2	13088.1	1865.68	379.378	11870.6	3049.89	10026.3	2925.97	5060.15	7825.06	16214.1	7912.28	4029.29	9153.27	10569.8	980.673	1450.18	518.447	980.85	2564.6	17272.7	1344.99	3052.49	14649.3	1630.81	1588.73	11482.8	9449.8	5546.66
25.64_841.5309n	1	1	#5031	1	25.6399	841.531	8.6108	VVLVAVDK		P01024	Complement C3 OS=Homo sapiens GN=C3 PE=1 SV=2	1.45903	CONTROL	CASE	0.119725	94.0225	5515.7	7637.18	4825.83	3289.27	2900.64	1758.24	673.348	275.487	2669.46	1855.91	10296.3	4744.14	4584.55	5358.46	5010.09	8291.58	3303.26	2862.39	2808.28	1323.66	395.473	1464.5	662.067	1718.25	4491.85	1854.27	786.828	5093.06	5246.28	1433.92	11395.6	3469.75	2091.9
45.18_3249.5360n	1	1	#5045	4	45.1814	3249.54	8.2164	LESEETMVLEAHDAQGDVPVTVTVHDFPGK		P01024	Complement C3 OS=Homo sapiens GN=C3 PE=1 SV=2	2.68068	CONTROL	CASE	4.88961e-05	76.1404	47202.9	52814.8	55835.4	30327.1	14360.1	11963.2	10462.4	5329.1	15809.2	12581.9	15514.7	11673.5	18638.4	15032.5	14578.1	11590.4	12489.6	7067.73	15357.4	6981.87	5127.45	3718.02	2182.43	12397.4	12739.3	5919.76	3608.78	9200.65	12033.5	4650.87	8977.84	9325.3	5949.46
45.22_3249.5189n	1	1	#19266	3	45.2152	3249.52	8.2164	LESEETMVLEAHDAQGDVPVTVTVHDFPGK		P01024	Complement C3 OS=Homo sapiens GN=C3 PE=1 SV=2	5.49841	CONTROL	CASE	0.000191108	105.226	7889.95	8512.07	9487.2	3445.17	1384.11	1256.21	659.11	38.328	2236.38	1173.56	2361.82	1305.22	2407.8	2252.01	1763.63	1406.48	922.002	538.912	1261.47	577.715	233.386	62.3247	10.5094	532.642	725.256	349.981	75.7428	1091.95	1020.3	86.5152	829.507	759.223	55.9642
30.89_501.3184n	1	1	#5067	1	30.8871	501.318	0	ELIK		P01024	Complement C3 OS=Homo sapiens GN=C3 PE=1 SV=2	1.09926	CONTROL	CASE	0.632505	33.1846	3247.71	3691.6	6.96489	2059.44	3195.76	3077.61	2821.26	2317.85	4003.93	3795.26	2902.46	4355.05	3616.35	4851.1	4852.58	3388.05	3096.03	3326.63	2966.15	2356.7	3289.16	2425.65	2599.48	3691.05	3013.4	3597.81	2723.37	4512.34	3840.91	2544.99	2701.95	2938.51	1936.56
16.75_1585.5771n	2	2	#11233,#5222	2,3	16.7487	1585.58	7.5377	CCEDGMRENPMR	[1] Carbamidomethyl C|[2] Carbamidomethyl C|[6] Oxidation M|[11] Oxidation M	P01024	Complement C3 OS=Homo sapiens GN=C3 PE=1 SV=2	1.05524	CASE	CONTROL	0.425136	53.4188	2843.29	2164	2832.78	2684.33	6357.47	7479.25	14700.9	15399.3	10084.5	11275.8	5423.76	10493.9	5203.46	7218.12	7779.4	4322.12	5647.44	11186.5	6633.54	7557.64	6767.34	9232.88	11329.2	10691	5055.88	8818.61	9032.94	4770.62	7990.21	12485.9	2509.43	5596.68	5281.72
19.02_1154.7192n	1	1	#5238	2	19.0203	1154.72	8.9335	RQGALELIKK		P01024	Complement C3 OS=Homo sapiens GN=C3 PE=1 SV=2	1.24558	CASE	CONTROL	0.0134922	30.9483	7922.91	7388.31	3499.2	5886.98	8218.82	10177.7	16520.8	10277.8	10345.9	9593.33	9687.68	14574.3	9489.2	10600.4	10831.1	11609.1	7479.48	14840.3	11367.1	11489.2	9534.29	13770.1	12324.4	13064.2	8822.83	12504.5	12749.7	13201.7	12896.9	14305.6	19423	8440.51	12883.1
20.07_1154.7060n	1	1	#51983	2	20.0685	1154.71	8.4259	RQGALELIKK		P01024	Complement C3 OS=Homo sapiens GN=C3 PE=1 SV=2	1.42125	CASE	CONTROL	0.511153	127.124	31.2499	26.7158	185.515	23.5043	11.4838	13.9001	51.6248	145.247	24.7795	55.0119	38.8677	42.7965	53.9419	61.156	24.0812	49.8544	49.3538	97.9415	48.2805	58.7213	91.8902	436.93	73.188	45.2701	28.0347	133.116	84.4103	25.7374	32.7657	42.9414	88.897	9.656	24.5034
41.96_3377.6359n	2	2	#5241,#5464	4,5	41.963	3377.64	8.8736	LESEETMVLEAHDAQGDVPVTVTVHDFPGKK		P01024	Complement C3 OS=Homo sapiens GN=C3 PE=1 SV=2	2.76304	CONTROL	CASE	6.68301e-05	73.4122	66398.1	77598.3	103586	39076	37948.4	29411.5	21688.8	6259.65	24358.8	24946.6	37118.3	30171.6	14997.5	30177.1	16736.9	30319.4	13200	12239	18128.4	7416.24	14144.8	5883.23	5454.81	21490.8	12309	12797.5	3790.38	18389.2	23632.4	8070.35	11813.6	12932.2	7423.71
13.79_1000.4732n	1	1	#5258	2	13.7869	1000.47	8.5014	NRWEDPGK		P01024	Complement C3 OS=Homo sapiens GN=C3 PE=1 SV=2	1.02065	CONTROL	CASE	0.760769	37.3554	5280.68	8372.99	1074.74	7650.05	6035.53	7408.61	7469.15	5599.35	7728.7	6827.91	9529	12519.4	9835.41	10075.5	12302.6	15193.3	8860.06	6469.16	10656.5	9850.69	9593.68	7841.07	7236.25	7847.82	10776.9	6334.94	5654.23	13352.4	10787	5924.52	8566.9	10567.8	6714.53
34.92_558.3498n	2	2	#5268,#54065	1,2	34.9173	558.35	0	ASLLR		P01024	Complement C3 OS=Homo sapiens GN=C3 PE=1 SV=2	1.67199	CONTROL	CASE	9.78122e-06	37.9371	7924.23	8657.26	3241.8	5735.14	9146.24	7537.73	4936.08	7466.38	8315.56	7377.04	6910.54	6965.24	6253.65	7682.01	6123.51	5452.34	5498.02	6179.16	4848.45	3254.62	2988.74	3342.88	3764.09	6632.2	4317.88	3548	3791.05	6993.72	6472.57	2573.73	4039.83	3340.68	2358.94
70.00_2596.3325n	0	1	#5287	3	70.0032	2596.33	8.2545	LVKVQLSNDFDEYIMAIEQTIK		P01024	Complement C3 OS=Homo sapiens GN=C3 PE=1 SV=2	2.69726	CASE	CONTROL	3.64819e-05	114.621	6971.26	6630.31	836.309	4598.66	6071.07	3396.1	73593.4	51122.5	14002.2	10388.7	11452.2	18378.6	11939.4	12029.5	9505.17	12045.2	10222.6	15743.8	11670.3	20108.2	52094.1	46944.4	76019.2	58461.1	27505.4	63241.3	52836.9	25055.5	11758.1	59614.1	27039.6	22807.7	13123.5
53.00_588.2874n	1	1	#5308	1	53.0043	588.287	0	VDAER		P01024	Complement C3 OS=Homo sapiens GN=C3 PE=1 SV=2	1.53491	CONTROL	CASE	0.00579217	70.9503	7437.5	5612.26	1944.78	3116.29	5688.26	4520.21	1798.97	1606.33	5639.79	3011.1	2955.45	3811.45	2784.5	4467.85	4471.83	3286.25	3051.26	1868.58	2435.34	1636.33	1338.65	533.764	850.311	1881	2724.03	1001.71	1156.98	5575.71	4966.69	1067.65	4505.67	3188.78	2777.25
14.19_586.3161n	1	1	#5370	1	14.1927	586.316	0	VGQQR		P01024	Complement C3 OS=Homo sapiens GN=C3 PE=1 SV=2	1.25365	CONTROL	CASE	0.0325202	28.1073	3495.77	3794.65	9325.22	3233.11	3868.95	6088.26	6799.38	7363.42	6897.41	6660.24	6147.17	7293.18	4072.62	7916.82	8269.68	7327.09	5844.2	6982.49	6231.94	5096.63	4437.5	4541.76	5877.68	4732.78	6675.36	4706.22	4329.9	7128.44	5911.67	3873	2835.84	4695.07	5950.32
15.63_857.4712n	0	1	#5425	2	15.6328	857.471	8.2171	IFTVNHK		P01024	Complement C3 OS=Homo sapiens GN=C3 PE=1 SV=2	1.07952	CASE	CONTROL	0.627053	34.7003	3652.84	7078.66	6583.53	5374.13	3957.56	5216.4	4333.15	4484.98	6056.39	4767.45	5663.52	8879.89	5783.3	5483.26	7321.4	7594.71	5090.51	4640.08	6477.1	5388.27	3575.29	5978.35	4716.39	6778.35	8509.31	4503.09	6253.68	8672.32	8548.88	3450.27	11092.1	7477.05	4655.1
15.60_857.4756n	1	1	#22497	1	15.599	857.476	8.2171	IFTVNHK		P01024	Complement C3 OS=Homo sapiens GN=C3 PE=1 SV=2	2.46017	CASE	CONTROL	0.0103809	134.757	27.5212	225.717	145.367	137.353	97.3086	240.559	18.6035	0	163.095	115.393	202.525	773.209	268.152	119.837	467.574	633.7	231.138	9.61331	398.456	232.644	128.648	280.202	129.662	377.671	608.377	209.48	254.861	773.753	630.799	210.691	3357.81	581.153	397.602
22.35_1380.6763n	1	1	#5447	2	22.354	1380.68	8.0993	DQLTCNKFDLK	[5] Carbamidomethyl C	P01024	Complement C3 OS=Homo sapiens GN=C3 PE=1 SV=2	1.03418	CONTROL	CASE	0.70769	31.5736	10699.6	7861.4	20903.4	6939.78	9943.55	10050.8	6697.19	7165.77	9802.32	9786.13	8211.93	10981	9382.12	12331.2	14024	10002.5	8510.44	8280.31	11158.8	10141	9362.06	6090.55	8761.56	11878.2	10018.6	9139.73	8195.57	14360.3	17318.4	5358.59	9525.41	7925.05	9493.33
23.32_1151.6035n	0	1	#5511	1	23.3206	1151.6	---	FISLGEACKK	[8] Carbamidomethyl C	P01024	Complement C3 OS=Homo sapiens GN=C3 PE=1 SV=2	1.54145	CASE	CONTROL	0.00566236	37.8411	2061.43	2180.68	347.573	1526.94	3827.27	2677.32	5047.02	2430.34	4615.84	3706.44	2878.72	4253.64	2299.21	3585.03	3666.42	3598.01	2401.29	4451.63	3659.95	3271.63	3346.71	3091.34	6056.07	4275.43	2780.67	4345.46	5634.49	4875.08	4978.73	5870.21	2994.26	4268.98	3024.31
13.18_1248.5791n	1	1	#5545	2	13.1783	1248.58	8.5692	FYHPEKEDGK		P01024	Complement C3 OS=Homo sapiens GN=C3 PE=1 SV=2	1.64318	CONTROL	CASE	0.0274861	121.622	4868.83	10014.7	562.025	5353.46	4530.06	4849.75	533.321	672.732	4961.37	1668.4	3312.19	4435.23	3435.85	4572.43	11355.5	6802.41	6298.08	1984.09	5874.6	2468.17	425.739	773.889	646.111	747.091	6593.5	875.065	460.094	3161.48	4585.39	288.338	13824.3	3854.88	2847.81
13.18_1248.5799n	1	1	#8202	3	13.1783	1248.58	8.5692	FYHPEKEDGK		P01024	Complement C3 OS=Homo sapiens GN=C3 PE=1 SV=2	1.28496	CONTROL	CASE	0.0282169	126.914	2513.19	4568.11	3375.08	2634.64	6773.85	3834.35	384.401	449.568	3911.02	2948.47	1407.57	1766.35	1563.67	2107.89	5450.17	2790.7	3543.53	1677.89	2747.79	894.154	342.891	488.473	259.974	465.08	4394.42	431.932	244.636	9019.09	2475.95	97.1923	8661.5	4547.57	2077.01
51.62_2480.2158n	2	2	#5550,#8414	3,4	51.6151	2480.22	8.1384	NTLIIYLDKVSHSEDDCLAFK	[17] Carbamidomethyl C	P01024	Complement C3 OS=Homo sapiens GN=C3 PE=1 SV=2	2.08637	CONTROL	CASE	0.000416505	87.5362	28000.8	15275.7	23620.8	18392.9	22909.1	19684	4850.17	2562.91	16047.3	16323	17233.5	14366.7	16054.9	18894.4	23984.2	21142.4	17478.6	11406.6	16596.5	9118.61	3990.93	1344.81	1208.7	1682.17	10643.4	2326.55	1972.09	23035.1	22379.6	6073.04	11712.8	13757.7	13915.7
26.21_784.3843n	1	1	#5575	1	26.2147	784.384	0	DGVQNPR		P01024	Complement C3 OS=Homo sapiens GN=C3 PE=1 SV=2	2.20283	CASE	CONTROL	0.101587	125.44	4905.2	5335.48	1889.12	4835.43	1945.48	1463.56	2649.84	1215.29	4410.44	3536.03	7218.04	4512.46	5701.34	11587.9	8464.09	8255.79	5346.49	18010.9	6854.16	15336.6	15134.8	3696.54	5256.85	3360.62	10958.9	7190.71	18660	42614.6	59896	1650.34	2203.17	4644.25	4548.58
73.05_3132.6430n	1	1	#5581	4	73.0523	3132.64	8.2629	NRWEDPGKQLYNVEATSYALLALLQLK		P01024	Complement C3 OS=Homo sapiens GN=C3 PE=1 SV=2	2.77831	CONTROL	CASE	0.000218631	151.92	22864	11736.1	16307.6	9811.03	12579.4	7132.77	756.844	439.266	9301.35	3389.93	2643.78	9198.61	9467.57	11173.4	7537.61	5036.45	3379.54	2515.06	4381.05	1470.63	87.5612	111.992	63.0461	1583.19	3948.45	60.9764	148.7	10730.7	8440.43	34.3891	1468.34	3884.58	1709.64
74.00_3132.6433n	1	1	#15359	4	73.9993	3132.64	8.4385	NRWEDPGKQLYNVEATSYALLALLQLK		P01024	Complement C3 OS=Homo sapiens GN=C3 PE=1 SV=2	1.89073	CONTROL	CASE	0.298065	177.723	16498.7	9447.66	800.523	1944.54	1748.69	1511.47	787.536	340.193	873.964	484.698	660.091	729.958	2020.98	1451.08	1024.92	525.688	565.506	397.023	862.198	748.362	601.866	244.528	325.821	890.995	528.45	888.676	643.622	786.469	1253.62	3489.75	1949.37	369.493	539.323
25.01_1912.9457n	2	2	#5605,#5643	3,4	25.0143	1912.95	8.2788	LDKACEPGVDYVYKTR	[5] Carbamidomethyl C	P01024	Complement C3 OS=Homo sapiens GN=C3 PE=1 SV=2	1.64833	CASE	CONTROL	0.0320264	58.173	13706.5	13349.7	14527.6	11170	17828.1	12031.1	30482.9	23084.1	8050.54	10131.8	7118.35	8085.46	9454.18	10904	7206.07	6936.46	6810.7	10165.3	7039.06	10789.1	18319.6	33127.2	35854.3	23191.3	6330.31	40077.1	31458.8	8825.84	9281.4	28887.3	9507.7	6507.69	6752.8
25.23_473.2623n	1	1	#5610	1	25.2341	473.262	0	EGIR		P01024	Complement C3 OS=Homo sapiens GN=C3 PE=1 SV=2	1.15412	CONTROL	CASE	0.647398	85.1769	1387.66	2137.24	436.039	1475.24	2002.06	489.721	291.522	146.955	777.283	141.013	215.876	434.495	998.882	656.089	618.461	396.823	476.634	270.407	236.247	397.754	575.966	420.712	288.042	823.368	421.27	732.5	721.476	1034.05	698.636	740.575	331.171	442.711	400.812
13.12_959.5433n	3	3	#42157,#5633,#40529	1,2,3	13.1219	959.543	8.7565	SVQLTEKR		P01024	Complement C3 OS=Homo sapiens GN=C3 PE=1 SV=2	7.79901	CASE	CONTROL	6.16827e-05	232.635	420.597	292.045	115.653	533.24	387.998	1974.41	1530.74	1104.96	1146.38	1056.87	3366.31	519.487	272.11	759.328	1344.14	2583.29	632.018	2088.57	24789.9	10814.5	1119.78	1860.89	990.903	371.449	1171.4	1293.14	19396.7	31249	33958.4	24166.8	24367	27201.5	25798.4
16.58_536.3312n	1	1	#5680	1	16.5796	536.331	0	EALKL		P01024	Complement C3 OS=Homo sapiens GN=C3 PE=1 SV=2	1.41824	CONTROL	CASE	0.00196093	28.6804	1766.35	2090.91	977.365	1709.65	2136.73	2734.74	3237.83	2401.89	3600.2	2558.64	2450.62	3423.51	2236.11	3425.51	3220.77	2864.8	2084.88	2202.88	1660.07	1717.41	1922.68	1684.76	1808.85	2440.04	2177.9	1996.61	1576.98	2264.1	2268.24	1252.75	1764.59	1629.4	909.717
34.92_565.2666n	1	1	#5699	1	34.9173	565.267	0	IHWE		P01024	Complement C3 OS=Homo sapiens GN=C3 PE=1 SV=2	1.80201	CONTROL	CASE	5.7887e-06	42.2349	4722.48	6222.48	2227.5	4281.38	6287.2	4909.23	3254.47	5064.75	5572.06	4716.84	4146.44	5006.59	4059.06	5140.59	3728.87	3307.49	2891.28	3778.13	3074.02	2143.54	1899.22	1672.22	1827.68	4481.08	2836.01	2397.33	2436.72	4316.29	3979.36	1587.5	2438.18	2078.86	1322.88
14.23_487.2502n	1	1	#5709	1	14.2265	487.25	0	GQQR		P01024	Complement C3 OS=Homo sapiens GN=C3 PE=1 SV=2	1.52044	CONTROL	CASE	0.00643128	37.6377	1368.03	1529.02	1172.28	1447.18	1970.97	3135.23	3661.59	3439.2	3825.81	3255.26	3182.91	4361.61	1848.88	4285.17	4533.76	3943.28	2997.83	3120.34	2225.41	2351.8	2227.02	1467.08	2476.14	2176.74	2807.09	2169.43	911.049	3368.37	2500.48	787.223	925.067	1877.84	1470
42.89_711.4269n	2	2	#5765,#43117	1,2	42.8929	711.427	0	IQPGAVK		P01024	Complement C3 OS=Homo sapiens GN=C3 PE=1 SV=2	3.9569	CONTROL	CASE	0.000539027	105.431	8088.76	8617.69	2173.26	3471.42	5867.36	3654.11	353.082	30.0627	2316.51	2419.37	3696.76	1702.4	3251.97	2245.64	3006.65	3727.52	2004.27	620.926	1592.27	1053.23	142.84	28.9175	41.1171	374.664	1462.05	79.1314	362.549	1669.62	1857.29	50.6915	2724.49	1620.81	728.554
30.19_1689.9462n	2	2	#37744,#5799	2,3	30.194	1689.95	0	INTHPSQKPLSITVR		P01024	Complement C3 OS=Homo sapiens GN=C3 PE=1 SV=2	1.35024	CONTROL	CASE	0.13021	38.0459	11306.7	13419	1208.94	8181.98	10136.2	8382.44	6606.95	3249.99	8262.81	7079.1	6571.22	10768.8	8396.44	9633.6	8956.23	8257.8	4537.16	6667.76	4522.16	4005.84	5231.03	4971.2	4958.76	8706.52	6959.26	6068.14	5127.66	6745.02	7060.4	5498.69	5341.05	4479.12	3359.25
28.43_505.3039n	1	1	#5882	1	28.4324	505.304	0	LAFR		P01024	Complement C3 OS=Homo sapiens GN=C3 PE=1 SV=2	1.48686	CONTROL	CASE	0.0249858	63.124	4426.31	3925.4	972.617	3231.46	4078.74	3678.14	1071.65	859.929	4091.96	3110.28	3557.86	4075.9	4044.23	5699.78	5398.78	5818.46	3387.56	3154.7	2915.74	2515.13	1369.91	1738.68	1129.23	3104.51	3572.85	1250.51	968.672	4720.57	4822.2	1108.5	3975.04	1838.29	1605.28
21.14_501.3271n	1	1	#5887	1	21.1365	501.327	0	LNKK		P01024	Complement C3 OS=Homo sapiens GN=C3 PE=1 SV=2	1.91178	CONTROL	CASE	0.000301819	74.1817	4451.38	4849.34	4687.08	2697.33	3251.57	2268.42	1309.74	755.415	3410.67	2014.83	3718.02	3174.58	3697.36	3212.48	3442.53	4224.49	2595.1	1165.28	2042.5	1582.97	1196.32	616.493	816.248	2012.03	3221.78	1810.26	728.152	1503.94	1246.36	711.348	5147.16	775.198	1032.06
50.60_927.5161n	1	1	#5894	1	50.5977	927.516	0	DFVPPVVR		P01024	Complement C3 OS=Homo sapiens GN=C3 PE=1 SV=2	4.04586	CONTROL	CASE	0.000137058	198.01	11009.3	20511.5	779.781	6730.83	6780.44	4195.41	65.6273	326.797	3019.81	1239.06	7620.1	1946.84	3046.34	2256.58	4249.17	4399.23	1681.54	1287.14	2040.64	577.671	15.9173	4.54619	5.24245	53.4938	1185.17	63.5417	0	2301.55	519.083	0	8669.74	1180.83	838.596
57.14_2329.1246n	1	1	#5931	3	57.1358	2329.12	8.2709	SEFPESWLWNVEDLKEPPK		P01024	Complement C3 OS=Homo sapiens GN=C3 PE=1 SV=2	1.95314	CONTROL	CASE	0.00449025	78.1354	31837.7	50185.4	45659.2	19518.4	20151.2	16098	3803.05	4123.37	15499.8	25039.9	23892.1	13819.5	15286.2	19503.5	15784	16718.5	12244.6	5740.55	11986.7	10467.6	1364.4	5933.35	3039.48	6501.36	18457.1	6653.46	3273.72	24438.7	14625.2	5630.44	28022.6	15522.7	6632.42
23.32_634.3159n	1	1	#6039	1	23.3206	634.316	0	EACKK	[3] Carbamidomethyl C	P01024	Complement C3 OS=Homo sapiens GN=C3 PE=1 SV=2	1.13626	CASE	CONTROL	0.156865	25.5511	2901.69	2789.94	1392.87	2592.61	3751.28	2846.97	3236.11	2471.67	4599.94	4217.29	3506.88	3318.71	3604.53	4993.22	4660.72	4070.09	2937.32	3311.39	3397.95	3578.05	3400.58	3853.36	5497.2	4710.38	3384.87	4671.7	3324.43	4337.02	4661.5	3799.39	2326.65	3400.38	2108.89
31.21_2350.1533n	1	1	#6060	4	31.2113	2350.15	6.7804	VFLDCCNYITELRRQHAR	[5] Carbamidomethyl C|[6] Carbamidomethyl C	P01024	Complement C3 OS=Homo sapiens GN=C3 PE=1 SV=2	1.95112	CONTROL	CASE	0.102803	173.981	5388.42	4008.59	73476.2	4277.23	6106.68	7985.98	3499.29	6866.59	7003.47	5756.23	3086.31	7021.63	4209.49	9345.23	4572.21	3594.79	5470.38	4785.24	4940.08	5063.46	4795.09	4692.3	3679	5633.3	6230.64	3398.62	3824.59	7171.45	6694.5	3375.99	2519.01	4630.81	4547.86
14.56_402.2020n	1	1	#6108	1	14.5647	402.202	0	PMR		P01024	Complement C3 OS=Homo sapiens GN=C3 PE=1 SV=2	2.19198	CASE	CONTROL	1.44436e-05	61.7657	584.142	603.733	1391.52	717.001	1328.91	6463.36	2781.34	3639.17	3289.32	2470.8	1103.35	3102.07	1086.71	2594.8	2927.19	1794.13	2210.39	2154.19	3698.26	6337.31	3938.3	5741.02	6303.81	6625.93	3406.52	6387.38	3622.42	7144.95	8206.89	3519.05	1949	5960.6	3867.34
37.53_786.4729n	1	1	#6168	2	37.5272	786.473	0	ITELRR		P01024	Complement C3 OS=Homo sapiens GN=C3 PE=1 SV=2	1.00413	CONTROL	CASE	0.928424	41.7112	2530.76	1549.56	2816.43	1879.71	3881.24	4212.28	7418.94	5779.5	6168.39	5057.52	4132.98	3522.89	2230.79	3956.09	3581.58	2549.4	2611.79	3749.39	2560.1	3080.15	5282.53	4850.61	6105.76	4682.27	1970.89	5181.65	4820.89	2708.84	2229.41	4390.51	1812.47	2654.43	1263.48
27.42_1138.5325n	1	1	#10169	1	27.418	1138.53	6.6415	FYYIYNEK		P01024	Complement C3 OS=Homo sapiens GN=C3 PE=1 SV=2	1.6068	CONTROL	CASE	0.0616181	68.7356	2883.72	3063	291.504	2081.21	3485.11	3645.57	1212.99	1721.07	1294.31	6499.4	2951.69	1527.56	4814.37	3571.12	4879.17	844.757	2321.59	1221.65	5532.82	2266.41	880.818	1665.86	1002.72	1783.95	3531.49	1171.72	363.857	1942.95	536.006	986.218	4975.53	900.266	3009.99
32.26_1138.5356n	1	1	#6180	1	32.2595	1138.54	9.3088	FYYIYNEK		P01024	Complement C3 OS=Homo sapiens GN=C3 PE=1 SV=2	2.81846	CONTROL	CASE	0.000349608	138.661	8969.88	15033.4	9220.86	5555.41	6481.83	3612.62	518.063	353.736	2800.73	4160.25	10947.9	7088.2	7098.43	5855.99	6140.82	7534.07	3225.24	3045.96	3921.46	1729.74	238.183	326.119	43.1331	1042.4	4168.68	497.316	172.135	4419.99	3782.06	93.6951	11612.5	2416.92	1361.86
15.02_459.2659n	0	1	#6181	1	15.024	459.266	8.2706	EALK		P01024	Complement C3 OS=Homo sapiens GN=C3 PE=1 SV=2	1.72607	CASE	CONTROL	0.005096	79.8624	1114.05	2742.89	1709.24	3167.34	1013.4	3891.66	985.211	1178.01	2165.06	2054.18	1724.55	2500.61	1822.04	2606.39	3114.03	3263.84	3022.76	1294.34	10506	5356.86	1717.68	2926.83	3214.81	2949.55	6438.95	2501.93	2537.1	8635.65	5034.49	1711.94	12053.2	6791.11	5484.67
41.52_1490.8211n	1	1	#6192	2	41.5234	1490.82	8.1902	RAPSTWLTAYVVK		P01024	Complement C3 OS=Homo sapiens GN=C3 PE=1 SV=2	2.32813	CONTROL	CASE	0.00170819	110	20656.3	22916.7	923.202	14272.6	10551.3	4849.26	3057.36	1432.77	5365.71	9887.71	15780.3	7918.87	11297.5	9846.91	11291	14195.9	6437.46	3924.17	11817.7	3707.11	1777.89	1007.38	410.232	2804.01	7108.51	502.564	1269.48	7923.01	5759.7	829.261	18843.8	8354.81	4040.74
20.81_937.4365n	1	1	#6195	1	20.8124	937.437	0	ENCFIQK	[3] Carbamidomethyl C	P01024	Complement C3 OS=Homo sapiens GN=C3 PE=1 SV=2	1.09496	CONTROL	CASE	0.407272	47.1077	4732.93	2428.9	1014.85	1238.72	2651.1	2592.76	2467.33	1346.11	3782.2	2738.19	2648.44	3753.96	3226.61	3610.63	3973.86	3653.92	2788.51	2918.68	2733.28	2214.94	2809.29	992.467	2177.09	3894.9	2767.2	2089.02	1881.25	3573.12	3408.5	1663.24	5932.11	2577.47	1479.86
73.80_2782.4631n	2	2	#32665,#10431	3,4	73.7962	2782.46	8.7978	LMNIFLKDSITTWEILAVSMSDKK		P01024	Complement C3 OS=Homo sapiens GN=C3 PE=1 SV=2	7.16694	CONTROL	CASE	0.0947722	252.692	28277.9	36694.9	2148.56	792.376	583.81	537.284	867.468	659.614	608.897	371.279	504.852	644.618	698.93	505.826	573.317	418.507	462.625	339.399	545.27	426.537	875.816	780.716	218.772	550.623	318.466	668.975	775.179	594.013	479.768	394.53	940.595	413.294	598.97
72.69_2782.4607n	1	1	#6274	4	72.6944	2782.46	8.7838	LMNIFLKDSITTWEILAVSMSDKK		P01024	Complement C3 OS=Homo sapiens GN=C3 PE=1 SV=2	1.58542	CONTROL	CASE	0.830882	105.144	107.248	578.887	49644.9	26940.6	18226	11796.7	4467.42	3210.7	10569.3	7385.35	5993.97	10262.9	11875.4	13070.4	9697.44	6404.78	5701.14	2905.77	6077.06	3705.94	5423.86	4215.34	2412.51	10522.8	7466.09	6319.3	2460.59	9645.78	10819.2	4920.75	8123.15	6527.84	3390.02
72.73_2782.4505n	1	1	#18981	3	72.7282	2782.45	8.7838	LMNIFLKDSITTWEILAVSMSDKK		P01024	Complement C3 OS=Homo sapiens GN=C3 PE=1 SV=2	1.84068	CONTROL	CASE	0.0102119	93.2349	1817.57	1392.64	9778.22	4035.69	3332.55	2089.83	990.423	1020.82	1561.32	1690.4	1277.35	1847.96	2663.39	2334.81	1577.87	1057.9	1110.09	741.431	1009	814.617	393.461	858.254	276.247	1777.75	1125.42	1775.34	524.922	944.059	2064.93	1268.85	2706	1374.51	507.751
31.43_1950.0893n	2	2	#28138,#6368	2,3	31.4311	1950.09	7.3997	KVLLDGVQNPRAEDLVGK		P01024	Complement C3 OS=Homo sapiens GN=C3 PE=1 SV=2	2.10704	CASE	CONTROL	0.114989	84.3416	2154.87	4562.14	4917.51	3494.54	1977.55	1434.02	14638.8	6973.79	2495.22	3855.29	5159.77	2726.34	3105.74	4798.3	4209.27	4291.58	3753.94	6379.01	1984.05	5122.8	14615.8	9357.83	12509.1	975.594	4018.54	23196.6	7782.72	4200.08	4810.7	23888.1	699.584	2376.1	1612.21
53.00_892.5327n	2	2	#6380,#44232	1,2	53.0043	892.533	0	ILLQGTPVA		P01024	Complement C3 OS=Homo sapiens GN=C3 PE=1 SV=2	1.59571	CONTROL	CASE	0.00690936	67.7135	7741.74	4941.06	1453.81	2782.77	5849.12	4107.6	1791.96	1234.86	5728.39	2843.66	2548.51	3240.89	2527.25	4418.74	4522.19	3007.94	2835.91	1996.96	2488.55	1672.25	1455.9	370.416	802.373	2167.31	2228.31	857.735	1358.13	5394.68	4893.2	1022.31	3481.09	3028.11	2734.44
22.29_1320.6206n	1	1	#6391	2	22.2863	1320.62	0	AKDQLTCNKFD	[7] Carbamidomethyl C	P01024	Complement C3 OS=Homo sapiens GN=C3 PE=1 SV=2	1.17546	CONTROL	CASE	0.147218	42.1568	5726.83	4624.34	1780.11	4463.32	6198.28	6208.14	3475.59	3396.22	6948.32	5695.71	3877.2	6299.74	5154.87	7321.98	8027.11	5647.44	4905.23	3349.85	4856.81	4062.38	4162.16	1778.26	2549.84	5457.21	5104.99	3986.86	2923.14	7242.04	7775.3	2202.08	4584.88	4789.56	4240.25
72.17_2272.0897n	2	2	#10974,#11599	2,3	72.1702	2272.09	8.9473	VQLSNDFDEYIMAIEQTIK	[12] Oxidation M	P01024	Complement C3 OS=Homo sapiens GN=C3 PE=1 SV=2	3.48608	CONTROL	CASE	0.169102	278.392	49966.2	35584.5	254.617	86.5187	89.8648	163.155	1328.31	1103.86	336.584	635.036	724.958	496.544	470.748	176.553	153.273	323.992	101.287	392.712	247.609	827.393	2641.91	1922.73	2076.02	2963.77	251.754	2633.99	1395.45	337.215	139.445	1544.55	737.218	332.715	524.224
71.34_2272.0806n	1	1	#6686	2	71.3418	2272.08	8.8683	VQLSNDFDEYIMAIEQTIK	[12] Oxidation M	P01024	Complement C3 OS=Homo sapiens GN=C3 PE=1 SV=2	1.28417	CONTROL	CASE	0.863742	89.5079	163.803	37.9216	8920.99	10146.1	16049.5	10685.4	6767.18	1731.52	15942.7	9467.35	26754	10108.9	11323.3	10054.4	8791.21	12789.8	3109.33	2682.28	4140.47	2442.41	2931.09	520.822	1592.5	8591.1	5443.93	3371.2	4919.67	13086.4	19838.5	2413.02	15853.9	6186.64	5242.36
51.33_3513.9521n	1	1	#6717	4	51.3276	3513.95	7.8402	HQQTVTIPPKSSLSVPYVIVPLKTGLQEVEVK		P01024	Complement C3 OS=Homo sapiens GN=C3 PE=1 SV=2	2.99131	CASE	CONTROL	0.0366636	104.238	11129.1	12516.2	3383.29	6993.16	6265.19	3971.17	33657.1	8255.6	2934.16	10952.7	7878.33	7709.51	6273.04	4840.35	3326.88	3843.2	1805.52	6424.85	3644	7031.15	17968.3	26514.4	21583.1	40772	2313.27	44702.3	27060	4013.91	4590.91	46028.6	5958.29	3438.19	3076.76
51.40_3513.9569n	1	1	#14519	5	51.3953	3513.96	7.8402	HQQTVTIPPKSSLSVPYVIVPLKTGLQEVEVK		P01024	Complement C3 OS=Homo sapiens GN=C3 PE=1 SV=2	2.50287	CASE	CONTROL	0.0312232	93.5507	5187.58	6508.8	746.872	3472.36	2866.1	2132.22	13693.2	3283.58	1378.93	4153.51	3098.06	5905.59	2523.63	1969.24	1136.51	1506.75	977.788	2641.51	1126.37	2963.47	6451.92	10725.1	8153.18	15456.5	665.161	16303.7	9196.99	1374.31	1732.44	16331.1	2441.01	1634.74	1752.25
14.19_1333.7047n	1	1	#6776	2	14.1927	1333.7	8.3064	SVQLTEKRMDK		P01024	Complement C3 OS=Homo sapiens GN=C3 PE=1 SV=2	3.43732	CASE	CONTROL	0.00464102	155.096	39.7579	33.9266	9.35512	62.4548	80.7111	102.536	11262.3	3190.43	108.883	1326.08	5059.48	1714.94	105.588	994.801	1091.35	2240.24	743.402	9193.32	1624.83	10039	657.192	27904.9	14037.8	382.709	1297.67	2808.48	7804.48	707.45	887.413	18356.3	2211.86	1965.42	7557.45
14.23_1333.7043n	1	1	#7566	3	14.2265	1333.7	8.3064	SVQLTEKRMDK		P01024	Complement C3 OS=Homo sapiens GN=C3 PE=1 SV=2	1.43445	CASE	CONTROL	0.0811985	127.764	194.475	231.242	241.461	346.939	475.305	343.45	11549	6050.71	256.364	4045.44	5671.5	2810.13	531.648	2851.16	2264.14	3274.03	2036.33	14724.3	1633.8	6504.31	815.801	21943.9	7623.89	1497.34	3117.18	3636.51	2362.43	1371.78	2254.9	7446.6	687.632	2545.05	2643.43
26.25_686.3343n	1	1	#6797	1	26.2485	686.334	0	DYVYK		P01024	Complement C3 OS=Homo sapiens GN=C3 PE=1 SV=2	1.16216	CONTROL	CASE	0.220086	35.4884	10780.1	6500.27	19411.4	6525.66	9292.34	8388.12	5533.39	4233.97	11142	8832.8	7259.23	10840.4	10179.7	13969.9	12436.7	11401.3	10067.7	8152.74	14078.5	8013.48	6741.14	7202.31	6153.71	10398	11110.2	6436.97	4649.26	12097.1	15294.4	5625.43	9589.04	8721.95	7390.13
53.00_1020.5918n	1	1	#6857	1	53.0043	1020.59	0	ILLQGTPVAQ		P01024	Complement C3 OS=Homo sapiens GN=C3 PE=1 SV=2	1.70881	CONTROL	CASE	0.00334813	76.9653	7482.56	4733.22	1366.48	2572.03	5429.21	3965.4	1488.63	1209.31	5370.48	2827.07	2419.92	3616.94	2268.24	4611.91	4384.99	2738.34	2469.27	1689.38	2009.57	1342.05	1006.68	342.655	711.938	2013.69	2158.33	684.245	897.468	5477.39	4521.79	799.125	3387.63	2662.67	2405.13
42.84_2413.2396n	1	1	#6937	3	42.8422	2413.24	8.1941	ILLQGTPVAQMTEDAVDAERLK	[11] Oxidation M	P01024	Complement C3 OS=Homo sapiens GN=C3 PE=1 SV=2	1.26684	CASE	CONTROL	0.0594819	87.8039	1198.18	258.347	9533.15	1065.93	2262.44	8800.86	30642.1	8282.13	11565.6	16223.6	25082	12975.2	7120	8073.85	5073.1	9902.92	1871.83	5697.03	6372.47	10565.9	14899.2	8785.97	10453.5	22376.5	4437.88	16294.5	16903.1	7442.16	15584.3	14195.7	3452.14	7755.2	6825.29
37.51_949.5323n	2	2	#6990,#161037	2,3	37.5103	949.532	0	YITELRR		P01024	Complement C3 OS=Homo sapiens GN=C3 PE=1 SV=2	1.10227	CONTROL	CASE	0.408584	41.5354	2948.61	2174.01	2686.88	2626.63	4122.11	4909.77	8300.1	6638.21	6053.42	5104.14	4644.21	4246.81	2026.56	3813.35	3336.77	2869.09	2699.81	3912.61	2835.27	2981.84	5845.93	3971.34	5504.44	5140.29	2079.29	5443.38	5225.65	2581.62	2922.22	3786.36	1656.49	2795.6	1322.76
14.53_785.3902n	1	1	#7055	1	14.5308	785.39	0	KQELSEA		P01024	Complement C3 OS=Homo sapiens GN=C3 PE=1 SV=2	1.92863	CONTROL	CASE	0.000781082	74.1995	2193.32	2856.21	7735.3	1512.52	1743.46	1675.27	832.082	886.625	1760.62	1412.91	1870.88	1995.64	1111.85	2208.17	2401.87	2316.7	1260.73	1348.47	1065.05	1025.42	726.744	1656.32	1274.55	1310.85	1647.21	1708.78	627.739	1362.82	797.028	854.162	314.583	498.299	412.943
14.33_600.3120n	1	1	#7091	1	14.3279	600.312	0	QLTEK		P01024	Complement C3 OS=Homo sapiens GN=C3 PE=1 SV=2	1.59756	CASE	CONTROL	0.000146045	35.3568	1787.82	1887.42	1539.36	1800.59	2686.86	4535.45	3177.03	3547.75	3485.54	3434.59	1955.14	4774.07	3800.84	2993.97	5191.25	3074.88	4707.98	3250.03	4984.91	7201.62	4149.08	6567.67	8241.63	4693.71	5933.44	5852.47	4226.73	7562.84	4618.2	4472.12	2349.57	4263.8	4528.57
81.79_3689.0202n	1	1	#42940	3	81.7885	3689.02	8.403	RAPSTWLTAYVVKVFSLAVNLIAIDSQVLCGAVK	[30] Carbamidomethyl C	P01024	Complement C3 OS=Homo sapiens GN=C3 PE=1 SV=2	2.31274	CONTROL	CASE	0.11881	133.833	0	0	1450.62	498.663	606.722	517.81	254.321	146.128	820.722	1127.16	27.7231	354.186	373.274	710.71	640.715	19.7618	40.2781	42.0601	212.596	8.58536	140.863	12.4252	0	786.862	54.6923	137.749	6.55623	631.2	342.463	26.7178	0	240.751	0.100453
81.82_3689.0183n	1	1	#7116	4	81.8223	3689.02	8.403	RAPSTWLTAYVVKVFSLAVNLIAIDSQVLCGAVK	[30] Carbamidomethyl C	P01024	Complement C3 OS=Homo sapiens GN=C3 PE=1 SV=2	1.39779	CONTROL	CASE	0.945249	71.3018	51.3575	301.356	34765.7	14910.2	16628.1	11524.4	6774.01	5748.07	18912.5	17216.1	4769.54	12660.5	14760.9	17635.6	14371.7	6126.07	5815.33	5192.6	8603.61	5771.15	7441.91	3785.2	2563.48	16244.7	8086.94	6612.56	5683.25	19619.5	11779.9	4773.58	1280.81	9992.67	4876.19
82.77_3689.0201n	1	1	#18713	4	82.7691	3689.02	8.6916	RAPSTWLTAYVVKVFSLAVNLIAIDSQVLCGAVK	[30] Carbamidomethyl C	P01024	Complement C3 OS=Homo sapiens GN=C3 PE=1 SV=2	1.03224	CASE	CONTROL	0.0783924	173.653	17236.6	16746.4	1586.3	1491.72	621.912	647.793	708.414	1033.83	1204.52	638.115	1354.25	1353.92	1398.45	1135.08	1274.84	1767.43	1584.8	1315.59	1475.28	1454.29	2147.95	1871.13	1474.69	3056.53	2329.82	1465.17	4110.15	3054.02	3358.87	1669.79	13736.1	2442.29	1897.66
21.34_769.2926n	1	1	#7192	1	21.3394	769.293	0	VSHSEDD		P01024	Complement C3 OS=Homo sapiens GN=C3 PE=1 SV=2	2.04499	CONTROL	CASE	0.00187475	119.918	5134.18	7369.18	841.083	4048.98	3863.2	2151.68	374.38	490.645	2541.43	1772.68	2666.83	2142.62	2251.4	3224.91	4935.3	5710.83	2676.92	1155.1	2737.44	1166.17	374.454	121.176	285.344	538.346	3110.93	449.029	64.1265	4007.93	2208.07	53.5497	6238.87	2601.07	1329.24
56.61_1911.1021n	1	1	#7196	2	56.6088	1911.1	0	PYVIVPLKTGLQEVEVK		P01024	Complement C3 OS=Homo sapiens GN=C3 PE=1 SV=2	1.06124	CASE	CONTROL	0.929086	63.7151	5850.82	3645.8	9404.04	2859.75	4267.42	4903.18	4405.75	1061.61	7045.02	7086.34	3365.37	9478.7	5035.19	6866.72	6384.51	3539.42	2376.68	3475.45	2833.79	6534.44	4261.87	1328.14	1297.76	9679.63	3587.61	3768.17	3454.29	6987.97	6974.86	3454.84	4487.38	4176.01	1503.18
34.92_960.5033n	1	1	#7207	1	34.9173	960.503	0	WESASLLR		P01024	Complement C3 OS=Homo sapiens GN=C3 PE=1 SV=2	1.45567	CONTROL	CASE	0.00143477	38.7607	7784.03	6353.93	2301.71	3733.82	6750.46	5118.74	4338.9	7690.04	7150.28	7025.55	7199.66	6328.27	5017.72	6103.53	6081.95	5722.59	5379.5	7439.66	5297.71	3199.48	3231.96	2471.68	3023.41	5215.89	4112.99	3111.73	4207.45	6635.42	6856.83	2208.67	5335.67	4964.87	2842.81
26.28_842.4221n	1	1	#7236	1	26.2824	842.422	0	GVDYVYK		P01024	Complement C3 OS=Homo sapiens GN=C3 PE=1 SV=2	1.04557	CONTROL	CASE	0.68156	64.4592	3213.76	874.474	836.285	1988.89	3066.45	3763.47	1951.37	1334.28	5203.24	3642.77	1956.29	6268.54	3554.61	7000.33	5211.17	4243.05	3681.25	2970.91	3269.46	3126.47	2536.66	1224.63	1699.96	4932.5	4169.65	1916.55	1386.21	6477	7826.84	975.525	2649.52	3470.19	2486.54
14.87_691.3012n	1	1	#7251	1	14.869	691.301	8.2737	DELCR	[4] Carbamidomethyl C	P01024	Complement C3 OS=Homo sapiens GN=C3 PE=1 SV=2	1.57627	CONTROL	CASE	0.00453927	53.1053	1985.17	2029.32	382.876	1190.66	1571.67	2412.75	2159.25	1913	2906.7	2110.22	2611.51	3252.16	2408.27	2552.36	3499.24	2497.02	2170.26	1986.06	1749.44	1129.05	1908.03	631.084	1209.87	1485.05	1912.02	1281.57	1145.59	2207.55	1511.41	497.743	3526.61	944.957	1153.88
50.60_812.4867n	1	1	#7328	1	50.5977	812.487	0	FVPPVVR		P01024	Complement C3 OS=Homo sapiens GN=C3 PE=1 SV=2	3.94245	CONTROL	CASE	6.26424e-05	179.183	7189.05	13413.4	489.704	4871.12	4551.13	3660.13	452.271	229.787	2263.25	1107.74	4543.95	1522.69	2324.23	1470.99	2846.4	2864.72	1129.29	884.187	1431.62	444.691	189.519	14.3158	11.3469	184.473	615.546	139.389	108.595	1646.73	273.709	214.357	5566.21	891.967	475.133
55.86_2984.4704n	2	2	#17260,#7398	3,4	55.8646	2984.47	7.6961	KHYLMWGLSSDFWGEKPNLSYIIGK	[5] Oxidation M	P01024	Complement C3 OS=Homo sapiens GN=C3 PE=1 SV=2	1.693	CONTROL	CASE	0.00538985	94.607	16134.2	11433.7	9850.71	10269.1	12060.5	15157.8	6522.76	1635.94	15186.6	7743.13	31674.1	10516.6	10027.8	12131.5	16157.3	17146.9	5054.46	6127.19	9844.36	5358.37	3724.26	1768.54	941.172	4150.77	7147.64	1688.13	3940.12	17579.3	25050.2	2495.81	12023.5	10047.1	6157.68
23.42_813.5332n	1	1	#7421	2	23.422	813.533	0	ALELIKK		P01024	Complement C3 OS=Homo sapiens GN=C3 PE=1 SV=2	1.08895	CASE	CONTROL	0.352692	27.7323	2229.23	1888.64	1473.89	2000.82	2880.59	2678.46	4114.78	3047.65	3881.83	3636.01	2469.02	3972.71	3007.65	4004.52	3033.87	2974.94	2195.03	2493.37	2801.98	2834.99	3760.36	2842.71	3559.92	5299.96	2843.57	4257.3	2860.92	3282.21	3945.42	2287.87	2349.8	2517.62	1933.23
22.29_442.2205n	1	1	#7425	1	22.2863	442.22	0	AKDQ		P01024	Complement C3 OS=Homo sapiens GN=C3 PE=1 SV=2	1.40821	CONTROL	CASE	0.00354458	45.3414	2882.85	2815.64	5322.64	2683.97	3387.29	2973.89	1719.25	1631.39	3923.63	3155.84	1788.72	2963.7	2784.11	3258.73	3773.7	2233.79	2128.14	1910.89	2758.33	1777.32	1385.03	943.189	1403.64	2489.88	2554.71	1528.44	1699.91	2908.42	3271.39	1033.61	1393.52	3311.47	1940.92
21.37_477.2965n	1	1	#7442	1	21.3732	477.296	0	LAFK		P01024	Complement C3 OS=Homo sapiens GN=C3 PE=1 SV=2	2.0192	CONTROL	CASE	0.00925805	123.698	2771.9	5585.08	689.899	3010.47	2744.93	1182.94	54.9224	50.0273	1418.46	830.58	1461.39	1095.93	1530.71	1805.84	2930.45	3140.71	1651.84	548.909	1622.96	508.118	52.4803	21.3506	73.224	218.982	1798.49	30.5012	43.2319	3169.56	1491.52	376.75	3292.48	2035	724.012
40.59_1638.8633n	1	1	#7496	2	40.5905	1638.86	9.0211	TVMVNIENPEGIPVK		P01024	Complement C3 OS=Homo sapiens GN=C3 PE=1 SV=2	2.80205	CONTROL	CASE	0.000678797	84.8268	16098.9	28289	11734.3	11585.6	7813.97	4045.62	2756.79	1010.19	3524.06	3050.58	12755.1	5168.11	5274.29	8156.15	5478.23	7807.13	3348.61	1587.76	5318.22	2140.91	834.821	4108.75	1353.73	3448.01	3967.92	3148.02	2248.91	2850.14	2837.95	1711.76	7308.9	2889.34	1777.8
14.16_1593.8477n	1	1	#7624	3	14.1589	1593.85	0	KPAPETEKRPQDAK		P01024	Complement C3 OS=Homo sapiens GN=C3 PE=1 SV=2	1.73637	CONTROL	CASE	0.00128761	52.4596	3472.58	3829.19	1142.35	3669.82	5364.89	5831.54	2487.7	3077.15	5894.54	4409.58	3469.56	6631.23	4144.94	7331.84	7003.73	7172.87	5407.75	4140.82	4254.57	3887.77	1955.55	2451.22	1564.92	2941.69	4879.18	1402.76	570.016	5268.1	4340.24	895.784	2838.48	3518.57	2620.66
18.05_431.2148n	1	1	#7686	1	18.0537	431.215	0	EQR		P01024	Complement C3 OS=Homo sapiens GN=C3 PE=1 SV=2	1.4274	CONTROL	CASE	0.00320711	52.6965	2642.93	2656.92	1920.12	3059.19	3342.17	3469.67	4333.34	3444.23	4019.69	4058.35	4691.99	5193.74	3107.23	3700.81	4688.93	4729.84	3720.99	4215.58	2326.3	2346.05	2555.58	3344.81	5778.08	4470.53	3374.58	2729.64	844.278	2596.62	2539.52	804.309	3885.08	2635.75	1628.14
14.97_1156.6164n	1	1	#7779	4	14.9704	1156.62	0	PEKEDGKLNK		P01024	Complement C3 OS=Homo sapiens GN=C3 PE=1 SV=2	1.54285	CONTROL	CASE	0.000678018	49.6779	2806.85	3308.38	1938.37	2168.54	3527.16	3210.32	1682.78	1307.37	3467.03	2161.67	2118.37	3465.56	2392.82	3663.44	3400.37	3095.63	2284.61	2009.09	2886.45	2126.69	971.656	821.162	794.802	1435.17	2057.85	843.933	1824.3	3449.09	3102.97	911.121	2447.17	2593.32	1487.78
42.86_824.5096n	2	2	#7808,#25209	1,2	42.8591	824.51	0	LIQPGAVK		P01024	Complement C3 OS=Homo sapiens GN=C3 PE=1 SV=2	3.53748	CONTROL	CASE	0.000165507	84.8288	7948.95	8129.92	1731.64	3450.91	5616.21	4287.58	1125.96	139.291	2694.57	2309.54	3566.63	1384.38	3006.68	1963.6	2682.54	3592.19	1773.55	549.573	1798.59	1003.67	218.239	134.251	230.026	466.437	1446.2	371.676	1100.35	1534.95	1556.14	416.426	2843.38	1445.76	748.353
28.74_958.5467n	1	1	#7852	1	28.7368	958.547	8.6691	GLEVTITAR		P01024	Complement C3 OS=Homo sapiens GN=C3 PE=1 SV=2	53.4662	CONTROL	CASE	3.42772e-10	213.915	13205	16060.6	4594.7	4412.19	3006.46	1078.64	891.485	334.241	1774.58	1788.99	1614.04	867.852	1194.08	670.12	825.026	567.882	72.3415	275.675	69.2745	38.1844	43.6159	3.7643	52.1518	4.48217	15.0938	4.57748	69.1043	10.9276	4.43705	14.0267	481.689	38.5088	26.4822
34.95_810.3669n	1	1	#7912	1	34.9511	810.367	0	IHWESAS		P01024	Complement C3 OS=Homo sapiens GN=C3 PE=1 SV=2	1.87334	CONTROL	CASE	5.61881e-06	44.3185	5409.76	6196.21	2165.35	3840.99	6270.66	5097.14	3286.46	5172.84	5910.37	4899.67	4557.56	4752.42	4277.28	5195.13	4099.82	3627.3	3455.34	3945.89	3154.68	2159.01	1842.52	1719.21	1977.98	4369.2	2963.65	2121.24	2367.78	4406.73	3982.45	1178.11	2504.75	2300.16	1161.8
42.84_470.2861n	1	1	#7941	1	42.8422	470.286	0	PGAVK		P01024	Complement C3 OS=Homo sapiens GN=C3 PE=1 SV=2	3.76813	CONTROL	CASE	0.000513285	111.803	4364.09	4908.06	1207.89	1963.9	3214.99	1772.34	77.1551	23.2937	1356.48	1374.25	1961.47	986.752	1835.92	1266.54	1722.39	2256.48	1201.68	353.367	938.781	610.289	37.6228	12.4523	6.88452	200.709	778.242	21.1728	50.4468	1139.02	1192.68	16.8035	1503.64	1062.65	449.062
53.00_821.4990n	1	1	#8059	1	53.0043	821.499	0	ILLQGTPV		P01024	Complement C3 OS=Homo sapiens GN=C3 PE=1 SV=2	1.63151	CONTROL	CASE	0.00454893	73.3616	5408.14	3350.73	1088.36	1959.22	4161.54	2930.6	1251.26	908.473	4186.33	2039.25	1828.53	2595.72	1746.6	3119.18	3047.84	2034.97	1872.49	1323.43	1552.09	953.946	803.099	286.266	515.137	1461.43	1600.82	522.981	842.409	3939.17	3364.82	645.809	2771.61	2000.73	1846.89
37.46_602.3388n	1	1	#8088	1	37.4596	602.339	0	KVFLD		P01024	Complement C3 OS=Homo sapiens GN=C3 PE=1 SV=2	1.41993	CONTROL	CASE	0.00238616	47.3556	4955.29	3920.72	3536.85	3523.4	5449.3	4694.15	5814.74	4263.46	5369.68	7952.55	4694.3	2674.34	3420.12	2775.43	4262.89	2124.67	3392.66	3556.82	4729.23	3068.5	7578.54	2214.26	3551.74	4317.14	2099.87	3732.38	3161.43	2404.46	1827.52	2470.44	2418.71	2256.58	1533.73
31.82_2061.0459n	0	1	#8177	3	31.8199	2061.05	7.1755	QPVPGQQMTLKIEGDHGAR		P01024	Complement C3 OS=Homo sapiens GN=C3 PE=1 SV=2	1.33341	CONTROL	CASE	0.0165196	65.4638	3668.69	1761.54	2604.32	3142.39	4786.56	5127.66	2307.88	4779.85	3675.99	2669.25	2032.98	3417.88	5241.68	4206.49	3543.71	4402.88	5167.41	4154.11	6183.4	2112.98	2226.59	857.639	1614.52	1173.48	2750.57	1823.13	2232.71	4174.93	8460.71	1024.26	3920.67	4708.47	2894.2
53.00_659.3237n	1	1	#8178	1	53.0043	659.324	0	AVDAER		P01024	Complement C3 OS=Homo sapiens GN=C3 PE=1 SV=2	1.58766	CONTROL	CASE	0.00317146	68.0479	4956.6	3164.1	1116.17	1921.31	3584.85	2747.22	1119.63	1332.87	3576.98	1943.93	1812.53	2189.74	1717.72	3102.64	2842.98	1991.5	1776.89	1262.59	1562.82	897.751	804.981	462.274	562.211	1395.3	1554.6	572.164	777.907	3594.21	2912.86	621.589	2541.17	1975.36	1874.96
27.01_1395.7010n	1	1	#8180	2	27.0122	1395.7	5.9515	AELQCPQPAARR	[5] Carbamidomethyl C	P01024	Complement C3 OS=Homo sapiens GN=C3 PE=1 SV=2	1.09594	CONTROL	CASE	0.344521	31.4173	7212.38	7688.38	2841.24	5688.51	8424.72	7280.74	5965.79	4963.53	5953.97	7749.03	6383.86	8200.31	10911.8	6049.01	8460.59	7064.57	11236.2	7556.2	8256.56	5285.82	6731.45	11210.6	6102.4	5546.26	6663.07	4301.12	4685.56	6949.79	6055.82	4963.87	8417.99	4949.24	10672.2
20.24_1836.8516n	1	1	#8210	3	20.2376	1836.85	0	SEETKENEGFTVTAEGK	[C-term] Dehydrated	P01024	Complement C3 OS=Homo sapiens GN=C3 PE=1 SV=2	1.92066	CONTROL	CASE	1.02634e-06	33.5687	11316.5	12018.6	4146.44	7082.73	8868.14	7805.9	3939.95	3771.17	8830.57	6408.34	7012.68	7031.36	7244.88	8256.87	8624.62	8394.17	7092.81	4931.29	7019.64	4276.49	3257.64	3408.65	3101.09	4512.3	5714.62	3114.1	2132.78	4518.38	5427.32	2251.74	5967.39	3993.39	3260.56
18.53_777.3253n	1	1	#8212	1	18.5271	777.325	6.2282	SGQSEDR		P01024	Complement C3 OS=Homo sapiens GN=C3 PE=1 SV=2	2.729	CONTROL	CASE	0.000675106	79.2352	7858.4	3036.17	540.331	5147.45	2995.17	3503.82	302.474	552.83	1231.76	817.716	3468.65	2610.85	2599.61	2290.23	2704.48	3506.02	2324.92	2516.84	1398.25	1122.68	443.515	760	379.836	353.495	2382.95	431.734	409.129	1242.97	1690.91	864.841	2861.12	1027.12	930.692
37.46_1223.6094n	1	1	#8222	2	37.4596	1223.61	0	CNYITELRR	[1] Carbamidomethyl C	P01024	Complement C3 OS=Homo sapiens GN=C3 PE=1 SV=2	1.20031	CONTROL	CASE	0.200642	59.4206	1424.76	1015.26	832.253	752.501	2146.92	2627.22	4654.65	2535.58	3569.51	2888.59	2574.92	1489.66	790.226	1746.32	1638.74	1278.75	1487.7	2506.79	1548.93	1617.05	2717.05	3460.09	707.956	2536.24	879.276	3174.37	2282.52	836.881	1271.59	1508.65	609.837	1511.7	636.851
21.36_929.3230n	2	2	#8249,#20414	1,2	21.3563	929.323	0	VSHSEDDC	[8] Carbamidomethyl C	P01024	Complement C3 OS=Homo sapiens GN=C3 PE=1 SV=2	2.475	CONTROL	CASE	0.00178219	135.029	5580.83	9251.32	614.918	4749.13	4001.32	1395.91	120.519	165.148	1649.37	1258.11	2475.15	1463.75	2440.59	2676.93	4731.33	5737.2	2819.33	1047.71	2453.62	652.522	64.5229	68.9257	76.5373	100.344	2958.44	156.358	65.8738	3426.36	1943.39	150.243	5495.61	2239.87	994.457
21.41_911.3067n	1	1	#124554	1	21.4071	911.307	0	VSHSEDDC	[8] Carbamidomethyl C	P01024	Complement C3 OS=Homo sapiens GN=C3 PE=1 SV=2	3.56474	CONTROL	CASE	0.113019	161.675	90.064	223.901	0	124.822	32.069	0.369721	0	0	0.0248825	0.412207	14.6219	16.2242	21.2667	25.493	54.4123	87.5345	5.42919	0.121044	19.2676	8.10717	0	0	0	4.01802	45.6815	0.042646	0.00249456	39.1138	12.0302	0	49.0219	17.8883	1.29937
14.16_1689.9047n	1	1	#8357	3	14.1589	1689.9	0	VTIKPAPETEKRPQD		P01024	Complement C3 OS=Homo sapiens GN=C3 PE=1 SV=2	2.46907	CONTROL	CASE	0.00319172	61.927	8029.14	4280.74	105.771	3720.99	5243.33	5341.56	2123.09	2502.73	6266.19	3803.76	2966.76	5123.52	3296.74	7378.57	5889.83	5405.37	4623.4	2370.4	1942.56	2116.78	1865.23	1225.31	1110.64	2393.95	3541.4	1313.96	369.192	3572.82	3118.51	228.8	741.935	2687.72	1318.17
23.35_1133.5955n	1	1	#8359	3	23.3544	1133.6	0	FISLGEACKK	[8] Carbamidomethyl C|[C-term] Dehydrated	P01024	Complement C3 OS=Homo sapiens GN=C3 PE=1 SV=2	1.05693	CASE	CONTROL	0.519876	22.9258	2710.29	2908.3	1813.61	2498.39	3828.27	3479.35	4490.21	3477.09	4506.15	3513.72	3570.71	3237.57	3169.97	4141.44	3590.65	3443.29	2892.99	2783.96	3050.44	3334.65	3152.93	4140.68	5266.12	3956.38	3229.24	4604.68	3475.86	3632.35	4043.04	3690.51	1992.03	3021.69	2144.13
14.19_801.3494n	1	1	#8461	1	14.1927	801.349	0	SGSDEVQV		P01024	Complement C3 OS=Homo sapiens GN=C3 PE=1 SV=2	1.81813	CONTROL	CASE	0.0165413	47.5089	956.793	872.869	148.691	864.505	1219.84	2089.65	2658.76	2414.2	2615.26	2136.47	2430.06	3363.94	1404.4	3045.16	3115.82	2844.35	2152.56	2331.61	1183.25	1439.39	1642.38	851.588	1596.37	1364.92	1973.81	1334.45	447.772	1961.49	1019.87	413.357	326.767	857.155	735.49
19.76_730.3788n	1	1	#8465	1	19.7642	730.379	5.7477	AEDLVGK		P01024	Complement C3 OS=Homo sapiens GN=C3 PE=1 SV=2	1.42011	CONTROL	CASE	0.000346885	29.4161	4967	4859.43	9114.63	3688.33	3744.99	3531.56	2926.86	3731.57	3845.2	4759.9	4298.15	4227.12	5433.3	5217.77	5757	5114.83	5212.6	4446.21	5394.8	4698.64	4677.93	2483.17	3707.9	4489.92	4097.8	3313.83	3580.63	3472.39	2925	1991.04	5006	2817.99	2698.05
71.93_932.4980n	2	2	#8492,#41324	1,2	71.9335	932.498	0	MAIEQTIK		P01024	Complement C3 OS=Homo sapiens GN=C3 PE=1 SV=2	1.17383	CONTROL	CASE	0.828182	102.427	2.30238	5.3608	3095.17	3270.21	5595.82	3022.78	878.173	836.701	4761.53	1513.24	818.66	3239.92	3030.32	3743.87	2419.09	1316.49	1631	345.183	1035.74	385.913	1181.9	170.29	309.342	3028.85	1459.91	1103.1	625.011	4021.25	4716.04	666.727	2606.67	2123.83	447.356
72.86_932.4996n	2	2	#17479,#93831	1,2	72.8634	932.5	0	MAIEQTIK		P01024	Complement C3 OS=Homo sapiens GN=C3 PE=1 SV=2	1064.14	CONTROL	CASE	0.260236	309.234	9008.23	6240.21	0	9.38774	0	0	0	0	0	0	0	0	0	0	0	0	0	0	0	0	0	0	0	0	0	0	0	0	0	9.10916	0	0	0
14.19_813.4437n	1	1	#8512	1	14.1927	813.444	0	VQVGQQR		P01024	Complement C3 OS=Homo sapiens GN=C3 PE=1 SV=2	1.2843	CONTROL	CASE	0.389057	44.6211	1130.45	1053.44	301.086	1090.47	1327.56	2604.41	3253.78	3207.24	3638.87	2716.75	2757.83	3759.96	1642.98	3481.08	3700.38	3728.95	2535.95	2919.86	1762.26	3100.62	2087.17	1282.98	2482.01	1885.09	2527.96	1644.24	767.016	2885.85	1647.28	1218.08	1565.12	1807.04	2496.01
42.84_598.3445n	1	1	#8671	1	42.8422	598.344	0	QPGAVK		P01024	Complement C3 OS=Homo sapiens GN=C3 PE=1 SV=2	4.11062	CONTROL	CASE	0.000700254	113.831	4939.56	5481.13	1570.11	2281.25	3555.85	2031.15	111.766	9.87882	1428.55	1453.6	2203.32	1111.86	2031.6	1400.09	1829.55	2292.76	1357.51	365.738	954.775	610.417	40.5829	7.05727	7.0366	221.51	823.733	4.97721	47.5081	1214.98	1225.68	13.3476	1552.01	1075.82	510.676
57.09_1922.9611n	2	2	#12173,#8700	2,3	57.085	1922.96	8.9461	DSITTWEILAVSMSDKK		P01024	Complement C3 OS=Homo sapiens GN=C3 PE=1 SV=2	2.59188	CONTROL	CASE	0.00293519	87.5499	24255.8	31725.6	33630.2	15272.9	8030.36	4042.88	3036.27	1308.19	3910.55	9893.15	14641.5	7070.28	11094	7753.08	6770.96	7038.99	5965.56	3787.81	4730.5	8635.97	1972.46	3216.31	4365.88	2260.31	4332.08	2953.81	4193.46	3805.95	4445.87	5867.35	5597.18	4839.78	2877.83
12.48_1064.5678n	2	2	#8714,#8857	2,3	12.4819	1064.57	8.3937	MDKVGKYPK		P01024	Complement C3 OS=Homo sapiens GN=C3 PE=1 SV=2	6.118	CASE	CONTROL	2.51138e-06	264.722	60.7526	45.8221	18678	66.5728	20.2808	889.619	275.207	439.428	369.526	313.234	48.1892	178.513	52.8611	252.489	811.398	537.881	122.954	127.42	20405.4	6069.67	512.563	1122.3	1993.22	907.703	1126.8	846.617	30839.9	16674.8	21743.1	28902.3	9383.61	13779.9	14620
53.00_625.3786n	1	1	#8780	1	53.0043	625.379	0	ILLQGT		P01024	Complement C3 OS=Homo sapiens GN=C3 PE=1 SV=2	1.72829	CONTROL	CASE	0.00204126	80.2917	3718.9	2814.81	827.905	1764.02	3319.96	2511.24	1089.19	821.11	3216.92	1623.25	1445.62	1947.27	1329.6	1933.97	2086.92	1452.99	1406.4	850.651	1037.92	687.596	489.149	128.86	360.602	921.484	1261.02	462.876	433.748	2664.48	2278.87	456.031	2181.6	1418.52	1160.5
65.53_3106.3633n	1	1	#8896	3	65.5337	3106.36	8.82	YRGDQDATMSILDISMMTGFAPDTDDLK		P01024	Complement C3 OS=Homo sapiens GN=C3 PE=1 SV=2	3.71207	CONTROL	CASE	0.045012	186.201	25926	43745.1	414.642	13779.6	1572.93	1511.69	46.4643	198.969	186.475	169.596	5772.48	1533.92	199.424	4862.85	1181.01	9297.01	1007.25	2201.6	457.072	217.967	103.956	90.0174	15.7181	32.6485	2064.48	212.695	117.832	6465.71	1503.27	360.996	3195.78	10483.2	165.771
30.55_1248.6427n	0	1	#8921	2	30.549	1248.64	0	TLSVVTMYHAK		P01024	Complement C3 OS=Homo sapiens GN=C3 PE=1 SV=2	1.07038	CONTROL	CASE	0.682091	22.7321	6012.86	5117.43	1336.45	4694.89	5802.69	6677.6	4711.23	5280.37	6335.07	5057.5	4045.67	5877.82	5414.26	6910.08	5365.12	4826.39	5041.13	6014.42	5065.64	4272.63	5882.07	4703.22	3695.95	4674.82	5630.14	4254.19	5040.09	5840.53	6314.69	5337.52	3638.89	4776.82	4817.83
83.16_3532.9018n	1	1	#8970	4	83.1609	3532.9	8.0795	APSTWLTAYVVKVFSLAVNLIAIDSQVLCGAVK	[29] Carbamidomethyl C	P01024	Complement C3 OS=Homo sapiens GN=C3 PE=1 SV=2	1.57345	CONTROL	CASE	0.657008	76.0025	5.29038	24.7772	7910.79	4271.29	5308.32	4472.56	1366.07	1135.28	2898.13	3466.51	937.353	2466.16	4095.72	3745.02	3981.19	658.604	1127.71	965.254	2644.7	838.665	1188.75	880.739	562.197	2735.94	2174.35	1881.95	722.903	5295.67	3362.66	1474.54	3.93667	2381.15	907.737
84.11_3532.9124n	1	1	#17127	3	84.1077	3532.91	8.2877	APSTWLTAYVVKVFSLAVNLIAIDSQVLCGAVK	[29] Carbamidomethyl C	P01024	Complement C3 OS=Homo sapiens GN=C3 PE=1 SV=2	6.12334	CONTROL	CASE	0.500428	412.311	3778.15	5638.91	0	0	0	0	0	0	0	1.62282	0	0	0	0	0	0	0	0	0	0	0	0	0	0	0	0	0	0	0	0	1376.25	0	0
84.11_3532.9213n	1	1	#20746	4	84.1077	3532.92	8.2877	APSTWLTAYVVKVFSLAVNLIAIDSQVLCGAVK	[29] Carbamidomethyl C	P01024	Complement C3 OS=Homo sapiens GN=C3 PE=1 SV=2	4.17481	CONTROL	CASE	0.469222	411.471	6548.52	7165.88	0	0	8.66862	0	0	0	0	0	0	0	0	9.18032	0	0	0	0	0	0	0	0	0	0	5.55635	0	0	0	0	0	2937.42	0	0
24.06_372.2748n	1	1	#9015	1	24.0646	372.275	0	LIK		P01024	Complement C3 OS=Homo sapiens GN=C3 PE=1 SV=2	1.16921	CONTROL	CASE	0.33088	32.2564	2300.68	2397.04	401.23	2162.41	2455.17	1944.87	2479.93	1096.59	2494.74	2691.66	2587	1697.3	2599.9	1982.01	3214.52	2431.28	1961.75	1705.14	3232.24	2451.02	1922.74	978.152	2018.01	2640.4	2616.15	2334.12	1830.55	2403.94	1335.08	1494.45	2657.19	1062.62	2434.18
21.10_600.3972n	1	1	#9026	1	21.1027	600.397	0	VLNKK		P01024	Complement C3 OS=Homo sapiens GN=C3 PE=1 SV=2	1.5369	CONTROL	CASE	0.0123953	70.3545	3801.26	4979.95	3394.39	2572.4	2277.47	1832.22	910.797	680.094	2426.97	1369.53	3801.87	2857.52	3320.87	2640.78	3332.88	3802.32	1837.8	1155.81	1925.87	1100.12	1062.69	753.78	621.268	1333.36	2867.24	1797.7	671.448	3003.3	2173.26	639.546	4831.26	2068.9	1141.25
53.00_1135.4795n	2	2	#9071,#15300	1,2	53.0043	1135.48	0	MTEDAVDAER		P01024	Complement C3 OS=Homo sapiens GN=C3 PE=1 SV=2	1.73635	CONTROL	CASE	0.000979345	73.8362	9579.17	7345.09	3125.4	3802.55	7272.72	5426.37	2453.28	1848.03	7118.85	3637.86	3851.35	6449.37	3170.59	6343.18	5854.56	4265.24	3608.02	2837.75	2824.09	1957.12	1344.56	981.288	1094.38	2364.34	2948.37	1016.11	1308.83	7515.29	6621.19	1297.58	4425.46	3992.31	3273.17
20.78_1137.5130n	1	1	#9166	1	20.7786	1137.51	0	AEENCFIQK	[5] Carbamidomethyl C	P01024	Complement C3 OS=Homo sapiens GN=C3 PE=1 SV=2	1.11307	CONTROL	CASE	0.258524	49.0974	2820.6	1392.58	1278.44	682.805	1611.62	1818.31	1568.73	846.441	2374.27	1655.53	1643.41	2363.44	2033.6	2375.94	2262.07	2158.81	1581.32	1479.1	1461.92	1239.51	1815.85	603.383	1180.11	2367.32	1733.36	1232.5	1254.04	2347.08	1991.92	946.657	3685.65	1487.82	874.238
46.58_3162.5332n	2	2	#9203,#10888	4,5	46.5847	3162.53	6.792	QKPDGVFQEDAPVIHQEMIGGLRNNNEK		P01024	Complement C3 OS=Homo sapiens GN=C3 PE=1 SV=2	1.4056	CASE	CONTROL	0.221649	70.6644	26897.7	26352	12349.3	24111.2	22654.4	20281.3	22455.4	14988.5	19967.8	22401.1	16124.2	16956	25844.7	20688.3	21184.4	15845.9	17667.6	33279.1	16677.6	26848.4	13149.5	88113.9	54957.6	18281.5	15540.5	34112	26171.2	11300.7	13393.4	49895	17443.9	17221.7	15963.5
49.41_2262.1139n	2	2	#15648,#9295	2,3	49.414	2262.11	8.5111	SLYVSATVILHSGSDMVQAER		P01024	Complement C3 OS=Homo sapiens GN=C3 PE=1 SV=2	3.12646	CONTROL	CASE	1.31338e-08	58.7288	35356.6	35802.3	39692.2	15040.2	11565.1	11089	11673	7917.84	12827.8	16663.1	18655.9	15120.5	11258	12571.6	14580.6	10674.3	7987.99	16102.4	7427.33	5210.47	5934.66	3275.97	2667.2	8659.91	6400.48	6647.81	4279.68	6834.16	6637.29	5405.53	2445.72	5602.85	3332.94
25.35_2820.3544n	2	2	#25049,#9300	3,4	25.3524	2820.35	8.0612	SGQSEDRQPVPGQQMTLKIEGDHGAR		P01024	Complement C3 OS=Homo sapiens GN=C3 PE=1 SV=2	3.20401	CASE	CONTROL	0.000608924	90.6083	1746.93	2141.39	1200.55	1535.08	1423.02	1144.99	13379.2	6160.08	1725.92	5679.03	3881.41	4299.32	4697.34	3414	3878.99	3678.2	2125.55	5351.87	3330.52	4363.88	11727.1	10087.8	7189.82	21995.5	3261.4	22232.1	15491.2	4380.87	4864.86	17722.4	2984.59	3250.24	2378.85
13.31_871.4499n	1	1	#9947	1	13.3135	871.45	8.4978	QLANGVDR		P01024	Complement C3 OS=Homo sapiens GN=C3 PE=1 SV=2	1.97844	CONTROL	CASE	0.0134298	195.38	2108.78	5016.26	10.2313	1967.18	427.274	619.24	49.862	164.1	653.279	367.48	2881.47	897.481	1119.72	1515.92	3114.3	3193.32	1259.28	550.673	1198.81	179.779	25.2714	169.617	37.7001	96.523	1784.97	154.7	0	709.638	826.987	0.000443865	5811.7	1044.39	1109.41
13.35_871.4507n	1	1	#9384	2	13.3473	871.451	8.4978	QLANGVDR		P01024	Complement C3 OS=Homo sapiens GN=C3 PE=1 SV=2	1.17732	CONTROL	CASE	0.0759664	108.746	2579.43	4041.27	2567.32	2413.23	3289.68	1516.79	271.72	354.82	1697.69	1944.77	2038.63	773.389	1046.04	1323.16	3288.04	2331.7	1766.44	1606.22	1896	453.65	191.899	857.929	754.939	169.852	2394.3	356.378	215.971	6192.99	2480.91	411.112	5006.44	3289.72	2308.77
30.52_1034.5219n	2	2	#9578,#17686	1,2	30.5152	1034.52	0	SVVTMYHAK		P01024	Complement C3 OS=Homo sapiens GN=C3 PE=1 SV=2	1.30483	CONTROL	CASE	0.272264	46.6618	5069.48	4319.61	276.312	2943.56	4844.79	4314.99	1631.76	1590.32	4705.65	3439.94	2732.17	4251.05	3877.94	5306.06	4705.61	4862.77	4664.37	4095.37	4053.97	2319.1	2263.01	1785.85	1319.4	2619.06	4518.51	1722.53	2331.98	6469.35	4670.42	2155.75	3169.87	2837.09	2909.4
25.37_622.3465n	1	1	#9637	1	25.3694	622.346	0	YSVVR		P01024	Complement C3 OS=Homo sapiens GN=C3 PE=1 SV=2	3.0157	CONTROL	CASE	0.00742132	131.324	2809.66	6116.75	1942.26	1831.37	1224.38	588.901	143.021	79.7171	891.546	116.97	7196.48	1582.39	2683.5	1360.94	2149.58	2843.62	622.539	571.599	1005.03	132.986	82.4215	832.676	301.453	131.63	946.022	269.754	387.531	764.725	719.411	288.207	3484.8	340.471	335.541
31.05_3138.6465n	3	3	#31471,#11323,#9640	3,4,5	31.0535	3138.65	7.5609	VTIKPAPETEKRPQDAKNTMILEICTR	[25] Carbamidomethyl C	P01024	Complement C3 OS=Homo sapiens GN=C3 PE=1 SV=2	1.7356	CASE	CONTROL	0.0249539	87.4646	3045.89	2802.49	1151.12	2547.63	3431.6	3717.8	16341.3	21644.8	4698.08	9035.18	2441.74	10729.5	3338.02	6386.13	4452.78	2652.91	2771.69	7818.1	5346.92	6383.38	16081.9	12519.4	16530.7	14345.6	5040.1	21970.6	19626	4813.82	5220.52	15272.3	1088.15	3639.37	4958.16
17.01_1239.5964n	1	1	#9702	2	17.0052	1239.6	8.5706	AELQCPQPAAR	[5] Carbamidomethyl C	P01024	Complement C3 OS=Homo sapiens GN=C3 PE=1 SV=2	1.23048	CONTROL	CASE	0.0260126	28.9085	5992.46	5790.47	2843.94	4057.04	5244.78	4557.04	5571.1	5373.28	5294.43	4468.79	6277.6	10080	6595.09	4476.98	5171.99	5488.88	3608.02	7885.31	5054.19	4535.65	4339.71	5293.77	3516.05	5742.03	4222.19	3665.42	4037.89	5874.93	5371.41	4269.26	4526.9	3674.96	3284.81
21.68_404.2195n	1	1	#9728	1	21.6776	404.22	0	TRF		P01024	Complement C3 OS=Homo sapiens GN=C3 PE=1 SV=2	1.74776	CASE	CONTROL	0.00373959	72.3095	109.171	195.277	220.135	401.61	618.745	1539.29	4004.89	2930.56	1977.16	2164.92	1212.41	1678.02	832.198	1545.29	1306.26	936.413	814.176	2169.23	1466.02	2041.01	2309.73	3240.94	4053.75	3402.78	1224.49	4039.88	2922.74	1469.59	2237.06	2643.85	748.518	1609.26	1250.99
60.77_4430.2987n	1	1	#9756	5	60.7739	4430.3	7.9536	TMQALPYSTVGNSNNYLHLSVLRTELRPGETLNVNFLLR		P01024	Complement C3 OS=Homo sapiens GN=C3 PE=1 SV=2	3.08701	CONTROL	CASE	0.0438064	133.919	12779.8	21271.1	3216.09	22969.8	7198.85	3260.73	571.438	65.9575	1933.54	987.009	1365.41	1784.99	6836.91	2665.7	2318.89	2530.05	1596.11	759.518	1445.17	1422.85	177.163	1074.45	389.762	3285.41	1235.95	606.47	884.577	4288.04	5494.45	369.592	4037.77	1719.46	423.195
40.86_1528.9350n	2	2	#25569,#9768	2,3	40.861	1528.94	0	LVAVDKGVFVLNKK		P01024	Complement C3 OS=Homo sapiens GN=C3 PE=1 SV=2	1.10637	CASE	CONTROL	0.831844	55.0706	7607.28	7211.87	18266.9	5595.6	5084.03	6648.49	18317.6	8241.28	6883.27	11170.6	8689.53	6199.46	5976.95	5607.95	4844.31	5728.87	3834.39	5946.59	5673.89	5553.38	12452.1	9466.01	7189.12	18743.1	6991.99	15073.9	6546.31	6825.3	4368.19	8578.56	2343.58	3493.37	2711.02
38.51_881.4705n	1	1	#9949	1	38.5078	881.471	0	TYLIMNK		P01024	Complement C3 OS=Homo sapiens GN=C3 PE=1 SV=2	2.85445	CONTROL	CASE	3.25565e-05	69.5983	6007.61	6610.18	2976.48	2593.29	2874.36	1663.35	1004.69	608.477	2216.5	2157.89	4556.38	1742.67	1351.67	1305.63	1454.9	1861.91	1093.94	1560.4	1420.91	461.108	730.425	458.005	382.358	1347.11	1312.26	1030.91	721.238	886.18	847.998	273.317	1901.55	920.084	99.3805
21.37_637.3234n	1	1	#10003	1	21.3732	637.323	0	CLAFK	[1] Carbamidomethyl C	P01024	Complement C3 OS=Homo sapiens GN=C3 PE=1 SV=2	1.68393	CONTROL	CASE	0.0272046	87.2004	4275.31	5449.5	1504.64	3713.4	2784.45	1859.65	309.447	212.036	1830.43	1767.45	2230.26	2165.94	2537.27	3046.61	3735.46	4083.7	3431.14	1222.33	2757.4	1337.65	599.182	599.204	461.421	850.702	3308.24	735.073	161.165	3725.75	1828.31	514.641	4577.68	2662.8	1390.75
14.56_666.3235n	1	1	#10029	2	14.5647	666.324	8.1073	YELDK		P01024	Complement C3 OS=Homo sapiens GN=C3 PE=1 SV=2	1.07027	CONTROL	CASE	0.960752	53.6249	1716.77	3737.39	3944	1718.62	1234.34	1158.61	627.033	1078.37	939.703	899.151	2296.15	1125.24	1082.19	1756.99	1899.27	2313.61	1270.96	1085.45	2258.13	2249.92	888.24	2056.92	2051.28	870.161	1834.77	1202.83	1694.12	2007.82	1828.02	1699.34	1596.2	1798.69	1246.13
43.54_574.2842n	1	1	#10030	1	43.5383	574.284	0	GASGQR		P01024	Complement C3 OS=Homo sapiens GN=C3 PE=1 SV=2	2.73892	CONTROL	CASE	0.000325388	77.4895	9014.89	9382.77	10127	5328.08	4127.68	3705.34	2136.82	709.371	2685.41	2757.58	4384.13	2595.24	1796.36	2057.21	2958.25	1985.55	1306.2	752.72	2117.01	1369.39	700.932	628.717	529.836	2317.43	1622.93	1521.86	812.163	1454.7	1996.76	797.769	2181.46	1518.79	917.35
38.14_790.4013n	1	1	#10115	1	38.1358	790.401	0	LEICTR	[4] Carbamidomethyl C	P01024	Complement C3 OS=Homo sapiens GN=C3 PE=1 SV=2	5.66559	CONTROL	CASE	3.98703e-07	73.352	7716.77	7730.04	1625.94	5681.24	5770.79	5475.88	1156.89	1388.83	3863.29	3791.3	3518	2181.59	1733.91	1965.18	2429.55	2295.22	2824.69	1889.31	1940.09	890.172	684.16	258.672	189.496	975.075	1332.09	322.498	190.089	1088.93	1168.81	53.4506	1113.98	784.505	126.757
49.85_2593.2704n	1	1	#10327	3	49.8538	2593.27	7.5954	TMQALPYSTVGNSNNYLHLSVLR	[2] Oxidation M	P01024	Complement C3 OS=Homo sapiens GN=C3 PE=1 SV=2	1.87873	CONTROL	CASE	0.00186239	68.4466	5863.22	8351.22	9595.19	5072	7068.99	4445.76	2355.52	875.946	4940.99	4689.29	6358.4	5260.15	3291.85	3930.75	4169.25	3317.86	2009.75	3324.85	2151.28	998.889	1358.07	555.4	486.814	3998.04	2584.06	2382.39	1400.34	3074.68	6850.65	1156.48	4136	1960.23	1096.08
47.47_2593.2721n	0	1	#18305	3	47.4668	2593.27	8.0062	TMQALPYSTVGNSNNYLHLSVLR	[2] Oxidation M	P01024	Complement C3 OS=Homo sapiens GN=C3 PE=1 SV=2	4.25653	CONTROL	CASE	0.00203241	115.39	4754.14	4286.73	2407.59	1036.19	1817.68	717.408	645.073	75.4814	1728.41	2248.41	12910.3	1885.61	3179.68	1345.06	1991.63	5865.99	166.32	1011.04	609.736	447.951	337.315	254.585	353.187	910.771	652.074	558.501	235.749	920.133	1194.05	208.455	1867.08	609.398	139.62
19.39_1157.5986n	1	1	#10331	1	19.3922	1157.6	8.3916	YISKYELDK		P01024	Complement C3 OS=Homo sapiens GN=C3 PE=1 SV=2	1.75985	CONTROL	CASE	0.00665848	195.657	3129.77	4252.18	408.538	2143.3	2406.47	1082.02	0	0	1012.23	565.519	4020.55	1251.64	1729.8	1297.99	3134.76	4709.3	1667.05	879.857	1619.51	428.659	9.44446	0	0	9.69557	1335.91	0	0	2991.97	1020.15	0	8198.36	2679.23	422.954
19.46_1157.6061n	1	1	#177121	3	19.4598	1157.61	9.1773	YISKYELDK		P01024	Complement C3 OS=Homo sapiens GN=C3 PE=1 SV=2	4.53432	CONTROL	CASE	4.10398e-08	101.034	7103.93	7609.75	2241.88	7993.72	6531.95	1821.55	870.684	851.429	2639.35	2558.31	5090.1	2446.64	2399.45	3690.07	4952.26	3274.02	2572.07	2746.14	2160.56	1304.05	500.167	415.183	456.279	665.844	2816.35	380.158	342.808	590.84	2852.12	234.991	1079.94	265.786	753.216
42.84_788.3610n	1	1	#10449	1	42.8422	788.361	0	VHQYFN		P01024	Complement C3 OS=Homo sapiens GN=C3 PE=1 SV=2	4.90867	CONTROL	CASE	0.000458877	125.553	5108.76	5099.2	1109.84	1876.95	3218.25	1790.44	24.5643	17.2222	1085.78	1322.61	1915.93	699.357	1803.7	1106.18	1478.37	2015.67	997.097	244.35	691.936	430.156	23.4655	5.01643	0	131.113	664.222	0	12.6402	797.35	941.552	0	1409.21	728.696	283.307
42.84_788.3620n	1	1	#42173	2	42.8422	788.362	0	VHQYFN		P01024	Complement C3 OS=Homo sapiens GN=C3 PE=1 SV=2	4.16348	CONTROL	CASE	0.000141125	94.661	523.603	648.555	98.604	176.456	402.13	232.167	18.5916	20.8602	184.596	201.849	242.788	91.9196	197.59	167.155	198.043	213.832	144.648	54.6468	77.9439	69.2088	0.566895	0.622649	6.59744	24.8361	124.396	13.3342	24.9593	88.8971	102.97	21.6969	143.593	101.113	58.0598
15.94_2000.9605n	1	1	#40534	3	15.9372	2000.96	7.8655	SGQSEDRQPVPGQQMTLK	[15] Oxidation M	P01024	Complement C3 OS=Homo sapiens GN=C3 PE=1 SV=2	1.06271	CASE	CONTROL	0.925154	407.235	0	5.30031	401.8	0	0	5.24304	0	0	0.0569001	3.20253	2.76048	1.89433	0	0	0	0	8.37019	0	0	0	0	0	0	0	0	0	0	0	0	48.5913	0	0	234.857
16.41_2000.9460n	1	1	#30706	2	16.4106	2000.95	7.4818	SGQSEDRQPVPGQQMTLK	[15] Oxidation M	P01024	Complement C3 OS=Homo sapiens GN=C3 PE=1 SV=2	2.25556	CONTROL	CASE	0.546007	176.429	421.333	385.755	797.491	92.1491	198.054	264.473	236.472	11.5396	506.501	439.214	5854.93	847.557	701.999	306.754	485.783	2076.85	18.9229	398.135	155.261	237.343	143.978	179.238	81.9953	503.866	431.367	338.292	403.959	363.948	376.374	65.1227	1362.64	168.872	128.119
16.44_2000.9480n	1	1	#11748	3	16.4444	2000.95	7.8622	SGQSEDRQPVPGQQMTLK	[15] Oxidation M	P01024	Complement C3 OS=Homo sapiens GN=C3 PE=1 SV=2	1.44233	CONTROL	CASE	0.110232	68.7458	3547	4114.7	6580.36	1862.24	2799.58	2222.26	2496.28	1158.92	3845.72	3466.44	12890.9	4301.31	4436.64	2781.9	3248	5543.22	1307.98	2724.13	2349.42	2174.3	2611.33	1808.23	1957.53	3246.3	3242.9	3302.52	3443.83	3223.83	3930.14	1611.72	2645.94	2813.54	1178.25
21.91_2000.9583n	1	1	#10543	3	21.9144	2000.96	7.8415	SGQSEDRQPVPGQQMTLK	[15] Oxidation M	P01024	Complement C3 OS=Homo sapiens GN=C3 PE=1 SV=2	1.88261	CONTROL	CASE	0.00598146	78.0505	4741.84	7939.67	19698.6	4034.7	8366.34	6543.61	1236.88	4460.95	7240.08	5429.07	2364.44	3763.53	2863.04	4135.89	4876.61	2434.94	2095.92	3891.71	2434.7	1696.1	1524.01	1100.83	838.262	4538.24	3957.73	1855.73	1019.46	5702.94	5673.3	888.638	3081.78	4091.33	1815.63
21.91_2000.9499n	1	1	#18467	2	21.9144	2000.95	7.8415	SGQSEDRQPVPGQQMTLK	[15] Oxidation M	P01024	Complement C3 OS=Homo sapiens GN=C3 PE=1 SV=2	1.62532	CONTROL	CASE	0.00212161	58.3506	3140.03	3055.47	4263.12	1776.34	2482.73	1708	1015.46	1921.61	2176.64	1600.58	2424.74	3286.56	2584.34	2739.35	2575.23	2246.46	1358.36	1200.72	1050.51	1082.26	1204.71	816.725	276.656	2603.8	1460.02	1183.31	593.46	2051.88	1327.23	401.331	3391.06	923.893	846.834
25.20_427.2802n	1	1	#10589	1	25.2003	427.28	0	SLKV		P01024	Complement C3 OS=Homo sapiens GN=C3 PE=1 SV=2	1.97405	CONTROL	CASE	0.313019	131.943	1380.36	2071.89	3.38155	1463.65	1571.03	1132.49	96.582	108.79	541.801	58.0005	201.305	216.822	619.554	469.57	215.561	247.192	137.658	68.8408	136.964	106.369	141.004	153.691	76.8213	433.989	112.779	210.087	152.214	441.767	144.798	65.1853	1036.82	39.9825	46.891
15.09_609.3814n	1	1	#10616	1	15.0918	609.381	0	VTIKPA		P01024	Complement C3 OS=Homo sapiens GN=C3 PE=1 SV=2	1.3501	CONTROL	CASE	0.106516	43.0675	1429.63	2597.31	995.598	1510.98	1453.5	858.51	355.97	436.303	1527.79	865.724	1526.71	1355.28	899.201	1472.83	2322.6	2142.81	1691.54	2056.85	1070.57	878.509	360.23	770.156	1435.71	610.912	1527.38	672.755	866.48	1496.5	941.473	733.182	1663.75	962.715	1095.38
14.87_1120.5092n	1	1	#10635	1	14.869	1120.51	---	LCRDELCR	[2] Carbamidomethyl C|[7] Carbamidomethyl C	P01024	Complement C3 OS=Homo sapiens GN=C3 PE=1 SV=2	1.1656	CONTROL	CASE	0.83796	66.4533	616.196	585.821	0	351.899	1168.71	1589.76	970.848	832.871	2794.21	1352.5	950.168	1946.86	1006.37	1113.29	1969.69	1150.99	993.664	1325.27	570.508	403.348	688.903	179.996	426.631	737.532	1060.94	455.81	407.409	2573.77	1618.26	463.7	1561.35	1157.43	1339.56
52.99_1151.6317n	2	2	#21701,#11282	1,2	52.9874	1151.63	0	ILLQGTPVAQM		P01024	Complement C3 OS=Homo sapiens GN=C3 PE=1 SV=2	1.5813	CONTROL	CASE	0.00215658	64.1332	5580.09	4597.41	1778.21	2656.05	4736.02	3446.18	1632.77	1490.1	4818.06	2497.45	2498.35	3120.2	2066.8	3587.67	3856.36	2640.25	2034.15	1903.73	1894.87	1361.22	1013.39	831.91	1019.7	1449.66	2059.64	871.802	840.184	4601.56	4193.43	1118	2815.58	2508.82	2067.34
42.91_1016.4752n	1	1	#11304	2	42.9098	1016.48	0	VHQYFNVE		P01024	Complement C3 OS=Homo sapiens GN=C3 PE=1 SV=2	2.10948	CONTROL	CASE	0.000505318	52.6438	5484.24	6065.28	2861.85	2596.31	4595.94	3037.49	1744.57	553.485	2624.52	2676.25	3175.21	1871.9	2288.89	1931.9	2329.83	3064.42	1982.21	666.502	1598.33	1576.5	381.057	1625.57	613.32	1253.25	1334.17	711.164	701.809	1878.99	2305.6	1029.5	2442.33	1651.97	1000.21
42.84_1016.4698n	0	1	#13397	1	42.8422	1016.47	0	VHQYFNVE		P01024	Complement C3 OS=Homo sapiens GN=C3 PE=1 SV=2	3.09927	CONTROL	CASE	0.00136479	82.1737	5490.86	5150.15	788.989	1975.84	3283.29	1851.61	281.093	121.91	1072.68	1168.78	2463.49	989.492	1669.32	1296.46	1442.41	2501.69	1386.23	299.929	935.032	648.341	400.32	447.511	413.644	363.865	565.499	376.15	908.198	660.812	782.074	561.289	1734.41	692.183	284.38
15.13_898.4709n	1	1	#11313	1	15.1256	898.471	0	KPAPETEK		P01024	Complement C3 OS=Homo sapiens GN=C3 PE=1 SV=2	2.89201	CONTROL	CASE	0.000156698	89.9228	1542.1	2048.84	135.347	969.118	1272.86	847.68	348.957	453.26	1069.19	778.278	2112.04	1206.29	890.028	1615.32	2321.6	2816.78	1636.57	1118.18	1022.34	636.319	246.868	135.628	171.982	287.864	1198.36	156.453	237.334	894.633	510.107	13.4545	1397.48	296.044	659.075
36.99_1568.7802n	0	1	#11464	3	36.9862	1568.78	7.6199	NTMILEICTRYR	[8] Carbamidomethyl C	P01024	Complement C3 OS=Homo sapiens GN=C3 PE=1 SV=2	1.23177	CONTROL	CASE	0.0959684	73.6902	3530.56	3753.18	2602.73	3300.38	2814.44	3564.97	1766.46	1606.56	2510.12	7946.04	2711.84	1642.2	1696.29	2295.28	3047.55	2909.55	3190.54	1158.6	1644.14	1480.48	1462.64	2357.88	3750.82	1895.59	1392.96	1512.78	1278.41	4515.26	1059.66	1955.56	1792.91	1962.38	947.506
44.82_1137.5213n	1	1	#11470	1	44.8235	1137.52	0	EANYMNLQR		P01024	Complement C3 OS=Homo sapiens GN=C3 PE=1 SV=2	1.72906	CONTROL	CASE	0.00914127	72.674	6257.31	4655.22	676.257	2774.34	2607.38	1885.77	1423.41	936.968	2147.09	1574.7	1092.9	1497.45	1623.62	1477.6	1609.57	1236.22	865.318	844.51	1218.16	782.706	899.133	730.514	390.329	1850.32	689.608	1212.47	286.497	1466.82	1583.87	630.854	1890.29	1871.26	533.623
14.09_1889.0291n	1	1	#11506	4	14.0913	1889.03	0	VTIKPAPETEKRPQDAK	[C-term] Dehydrated	P01024	Complement C3 OS=Homo sapiens GN=C3 PE=1 SV=2	1.7459	CONTROL	CASE	0.00235388	107.438	1043.75	1640.4	190.708	833.446	868.894	1380.95	751.675	815.811	1748.5	1055.66	744.909	1507.35	832.345	2422.82	1969.27	1168.43	1236.84	990.741	492.757	721.852	269.877	501.699	2955.93	1150.32	1070.14	988.563	84.2849	118.654	586.072	89.0731	490.713	683.508	997.79
44.82_529.2971n	1	1	#11539	1	44.8235	529.297	0	NLQR		P01024	Complement C3 OS=Homo sapiens GN=C3 PE=1 SV=2	1.51729	CONTROL	CASE	0.0182889	60.6567	3384.74	2633.24	775.085	1658.61	1517.98	1232.33	1041.14	604.974	1226.33	987.522	759.352	1097.1	922.445	872.473	1052.67	708.693	611.669	531.07	882.531	538.263	651.235	353.593	250.956	1242.74	725.392	813.727	302.805	984.658	1220.07	581.441	1478.61	1178.02	514.573
31.68_572.3657n	1	1	#11560	1	31.6847	572.366	0	VVLSR		P01024	Complement C3 OS=Homo sapiens GN=C3 PE=1 SV=2	1.33589	CONTROL	CASE	0.0922361	47.9072	1882.26	1558.15	2839.1	941.259	946.42	747.762	620.755	239.604	893.61	1044.9	1274.21	1320.66	1271.58	1375.23	1161.51	1073.13	884.147	1027.44	667.133	460.198	688.569	783.141	410.479	1461.07	1176.65	1004.44	444.685	1022.9	1775.89	542.561	1177	499.684	443.668
30.18_784.4819n	1	1	#11606	1	30.1771	784.482	0	PLSITVR		P01024	Complement C3 OS=Homo sapiens GN=C3 PE=1 SV=2	1.1254	CONTROL	CASE	0.805118	48.0776	3100.43	2840.85	24.8088	944.518	2181.06	1352.39	1118.43	705.88	1523.15	1201.79	1406.04	2470.22	1952.93	2170.94	1949.87	2090.33	1168.07	1434.19	836.346	791.015	1514.19	1613.27	1481.42	1896.56	1268.14	1691.54	1246.01	1870.53	1429.58	1806.99	1632.48	606.182	669.277
38.24_926.4813n	1	1	#11738	1	38.2373	926.481	0	SSAFAAFVK		P01024	Complement C3 OS=Homo sapiens GN=C3 PE=1 SV=2	1.40384	CONTROL	CASE	0.0223071	68.3192	5627.82	3652.29	1251.07	3686.15	5889.31	10483.5	6311.96	6517.23	9487.16	8753.86	5956.46	6157.7	5085.78	5085	4339.49	3815.84	3758.03	7240.2	6739.71	3888.64	13360.2	3872.94	2820.43	4705.14	3823.83	4808.29	3372.53	3651.64	3722.15	1171.61	2897.88	3926.94	1781.17
14.84_902.5430n	2	2	#32079,#11792	1,2	14.8352	902.543	7.636	KLVLSSEK		P01024	Complement C3 OS=Homo sapiens GN=C3 PE=1 SV=2	5.21509	CASE	CONTROL	1.77579e-06	174.561	138.374	209.216	335.621	191.957	154.914	182.551	930.925	1537.62	120.707	575.03	339.315	241.908	246.211	203.891	314.602	223.381	181.763	274.987	4430.58	2940.78	646.131	775.838	736.572	575.784	289.4	622.21	2463.23	4647.66	5688.85	2808.21	8372.02	3902.92	2099.47
35.44_601.3447n	1	1	#11811	1	35.4443	601.345	0	PGSITK		P01024	Complement C3 OS=Homo sapiens GN=C3 PE=1 SV=2	2.29514	CONTROL	CASE	0.00105451	121.915	5726.66	4074.21	4508.24	2370.94	2368.33	1402.6	173.129	199.021	1657.38	1440.88	3154.59	1504.36	2078.85	2287.46	2608.4	3045.62	1645.72	1668.93	2225.65	861.481	238.908	70.6239	88.7939	321.813	2439.93	245.972	68.6081	2447.87	1605.81	27.1737	4483.6	1923.87	910.033
13.41_674.3335n	1	1	#12086	1	13.4149	674.334	0	AEQATR		P01024	Complement C3 OS=Homo sapiens GN=C3 PE=1 SV=2	1.25632	CONTROL	CASE	0.0597387	73.4283	704.666	695.7	917.796	467.954	793.115	1522.14	1006.3	799.532	1299.9	1299.05	610.689	1683.53	804.237	1369.2	1734.43	697.831	870.804	1219.94	741.488	198.744	596.591	1016.41	738.568	1096.27	1122.92	923.356	0	1108.89	1239.13	6.69631	1657.41	718.006	479.271
21.37_364.2120n	1	1	#12147	1	21.3732	364.212	0	AFK		P01024	Complement C3 OS=Homo sapiens GN=C3 PE=1 SV=2	2.27877	CONTROL	CASE	0.00169603	141.896	998.342	2493.91	134.23	1447.84	906.751	368.861	8.28567	8.90038	431.992	228.854	411.232	237.898	454.8	532.193	935.046	952.882	256.925	232.853	415.543	64.0012	0	15.1483	0	3.07465	515.265	2.83444	3.95678	1191.03	589.638	0	788.325	808.511	213.882
22.08_496.2419n	1	1	#12159	1	22.0834	496.242	0	QNPR		P01024	Complement C3 OS=Homo sapiens GN=C3 PE=1 SV=2	1.51379	CONTROL	CASE	0.0145798	68.4073	739.58	2485.86	2424.31	1177.17	883.73	1463.3	619.169	571.345	1473.6	680.621	1494.99	737.37	738.791	1501.27	1732.66	1259.05	872.379	1035.13	468.431	688.525	618.062	474.947	523.712	141.626	1509.93	1036.53	172.376	1919.45	1457.37	519.483	99.4066	1165.55	275.435
26.18_513.2666n	1	1	#20001	1	26.1809	513.267	0	QNPR		P01024	Complement C3 OS=Homo sapiens GN=C3 PE=1 SV=2	1.24963	CONTROL	CASE	0.101671	58.3867	578.634	1100.2	834.063	726.802	388.303	467.742	404.747	251.191	692.629	558.389	1167.5	599.602	618.97	1181.5	1279.36	1461.79	810.681	769.807	572.094	636.586	538.582	465.826	508.009	116.279	1272.87	853.714	169.99	995.094	1234.87	409.734	109.771	622.36	322.861
65.03_4066.0845n	1	1	#12167	5	65.0265	4066.08	7.7404	VLLDGVQNPRAEDLVGKSLYVSATVILHSGSDMVQAER		P01024	Complement C3 OS=Homo sapiens GN=C3 PE=1 SV=2	3.27195	CASE	CONTROL	0.00190841	73.0466	3240.61	8612.96	8145.75	11487	2171.97	1670.84	26918.1	15909.2	7057.69	9589.55	11698.9	3749.72	5033.56	10185.5	4420.38	8129.32	3245.14	18563.3	5184.95	15306.4	31120.7	32638.5	37158.7	4147.54	14192.2	53320.9	25079.3	10909	18740.8	57364	1279.48	17137.7	3828.34
42.81_953.5517n	2	2	#12265,#30239	1,2	42.8084	953.552	0	ELIQPGAVK		P01024	Complement C3 OS=Homo sapiens GN=C3 PE=1 SV=2	4.71901	CONTROL	CASE	4.80389e-05	104.636	6533.51	6886.77	1578.82	2537.06	4147.52	2503.6	195.631	90.1667	1572.47	2022.92	2593.54	1070.65	2222.13	1577.24	2293.44	2599.88	1317.5	410.099	1169.35	592.605	63.605	81.0977	36.3287	210.298	856.06	45.3662	172.156	1210.7	1350.37	95.5451	1441.47	1082.66	389.39
44.15_2344.2408n	1	1	#12298	4	44.147	2344.24	7.6043	KGYTQQLAFRQPSSAFAAFVK		P01024	Complement C3 OS=Homo sapiens GN=C3 PE=1 SV=2	1.34015	CASE	CONTROL	0.0679597	85.2279	2737.53	1885.85	2010.08	2477.98	2366.02	3513.04	14171.2	5238.85	3253.41	4882.76	1927.65	4441.83	1756.63	2746.54	2347.86	1605.92	965.136	2425.01	2768.05	4043.84	5424.16	4884.8	5132.5	11048.6	1518.47	6304.29	5088.44	2088.89	3769.58	7938.12	1775.16	2527.08	2106.62
13.48_1061.4802n	2	2	#30635,#12307	1,2	13.4826	1061.48	8.2871	ADIGCTPGSGK	[5] Carbamidomethyl C	P01024	Complement C3 OS=Homo sapiens GN=C3 PE=1 SV=2	2.93171	CONTROL	CASE	1.44117e-05	89.598	2840.63	4808.97	1365.08	1959.62	1983.07	1223.73	558.15	744.506	1359.16	1206.53	3629.94	1093.19	1519.32	1614.33	2549.05	2505.11	1321.69	1894.68	535.268	379.514	227.424	602.184	134.744	296.526	2109.97	718.324	103.513	1483.41	1117.25	72.8925	1087.41	901.882	494.586
20.61_1061.4913n	1	1	#12851	2	20.6095	1061.49	5.9109	ADIGCTPGSGK	[5] Carbamidomethyl C	P01024	Complement C3 OS=Homo sapiens GN=C3 PE=1 SV=2	1.15368	CONTROL	CASE	0.388176	58.7188	3894.33	4726.61	15809.2	3459.6	3450.48	3559.62	5239.01	9278.53	4121.43	4713.7	4761.91	3830.36	4216.66	4628.45	3637.73	3460.42	3663.66	4346.75	3872.49	4058.22	4384.94	7409.51	5597.58	6088.74	3455.86	4716.96	3756.61	1855.79	4390.56	5260.56	3559.98	2059.24	3179.3
13.48_1088.6372n	1	1	#12361	2	13.4826	1088.64	7.8275	VGKYPKELR		P01024	Complement C3 OS=Homo sapiens GN=C3 PE=1 SV=2	12.7533	CASE	CONTROL	2.09757e-09	114.688	79.0469	74.2261	98.9192	149.372	149.893	217.88	895.487	332.367	225.901	172.681	176.046	575.476	115.207	179.304	304.392	360.906	156.564	208.907	1512.81	4233.98	1020.01	18008	9668.57	828.557	572.431	3463.71	2463.9	1271.27	1260.99	6686.54	894.425	1708.21	1788.24
13.79_1088.6369n	1	1	#27437	3	13.7869	1088.64	7.2872	VGKYPKELR		P01024	Complement C3 OS=Homo sapiens GN=C3 PE=1 SV=2	3.71775	CASE	CONTROL	0.00759215	122.829	160.677	206.107	346.575	230.446	333.463	435.539	521.652	325.302	268.736	472.686	175.851	563.419	230.111	277.908	506.377	306.028	501.424	497.873	605.737	1151.73	662.081	6531.18	3722.21	869.214	1388	2165.95	88.8638	367.892	693.383	834.049	269.12	475.931	612.405
14.19_702.2829n	1	1	#12391	1	14.1927	702.283	0	SGSDEVQ		P01024	Complement C3 OS=Homo sapiens GN=C3 PE=1 SV=2	1.00205	CASE	CONTROL	0.709214	68.3591	1009.62	1177.07	299.377	1316.18	1259.56	2146.22	2336.15	2136.01	3085.77	2553.86	2345.28	2748.16	1622.86	3191.05	2726.66	2506.55	2470.34	2011.08	1041.4	1841.93	1099.27	4812.17	5183.93	2492.15	2254.56	1150.49	515.311	3726.9	1394.83	1128.91	839.835	1304.63	2428.61
44.35_764.4228n	1	1	#12523	1	44.3501	764.423	0	MNIFLK		P01024	Complement C3 OS=Homo sapiens GN=C3 PE=1 SV=2	3.16382	CONTROL	CASE	0.000380632	84.5113	7245.95	9103.46	7921.09	5339.74	2818.94	1567.65	885.204	266.96	1658.55	1548.54	3824.18	1707.91	2385.55	1867.9	2485.51	2386.92	776.469	1303.79	2047.62	874.355	442.171	373.548	125.911	925.593	1343.88	807.409	436.04	1388.47	1493.06	478.725	2969.65	1288.73	733.473
21.91_887.3770n	1	1	#12591	1	21.9144	887.377	0	SGQSEDRQ		P01024	Complement C3 OS=Homo sapiens GN=C3 PE=1 SV=2	1.3146	CONTROL	CASE	0.108488	65.23	2471.54	2119	1508.85	900.361	1454.23	1122.9	498.458	162.337	1451.58	1417.14	1330.08	1681.06	1643.04	2105.94	2474.62	2009.41	1351.68	1137.97	1249	858.956	565.143	491.613	372.679	1601.26	1948.59	953.825	240.342	2206.2	1422.32	409.454	2490.4	754.333	353.871
44.52_1667.8827n	1	1	#12660	2	44.5192	1667.88	8.2471	AFSDRNTLIIYLDK		P01024	Complement C3 OS=Homo sapiens GN=C3 PE=1 SV=2	3.67854	CONTROL	CASE	0.000209038	98.6495	9949.1	4607.09	4981.22	6624.56	5678.37	3062.81	324.078	112.744	2480.82	2594.7	3164.01	1889.86	3099.32	2771.89	4472.11	3088.89	2291.58	1333.17	3417.08	932.789	239.782	579.99	62.9638	104.488	1231.1	105.745	62.1452	2780.26	2853.66	487.555	1707.71	2077.89	1010.02
54.05_3056.4847n	1	1	#12715	5	54.0526	3056.48	8.0428	AFSDRNTLIIYLDKVSHSEDDCLAFK	[22] Carbamidomethyl C	P01024	Complement C3 OS=Homo sapiens GN=C3 PE=1 SV=2	2.25425	CONTROL	CASE	0.000132384	117.31	4111.65	1642.64	5002.99	1884.32	3743.46	3303.12	895.128	632.578	4541.83	2619.61	1568.83	3723.22	3645.99	4513.1	3777.91	2679.88	2331.2	1651.04	1438.99	925.67	330.935	188.515	134.348	410.714	1599.13	232.905	141.148	3186.97	4848.4	374.361	981.992	2391.11	1157.91
38.30_681.3849n	1	1	#12742	1	38.3049	681.385	0	FAAFVK		P01024	Complement C3 OS=Homo sapiens GN=C3 PE=1 SV=2	4.6246	CONTROL	CASE	0.00745904	104.694	3999.62	3510.99	0	2120.54	2921.81	2822.47	568.957	277.223	2447.74	1215.84	3113.91	1538.03	1083.84	1167.27	1417.26	1488.78	642.857	956.391	1015.93	210.214	187.71	91.0553	45.7438	376.349	613.388	179.078	148.16	668.727	571.791	7.69147	870.192	599.385	83.9726
26.86_1062.5407n	1	1	#12771	1	26.8572	1062.54	8.9016	DSCVGSLVVK	[3] Carbamidomethyl C	P01024	Complement C3 OS=Homo sapiens GN=C3 PE=1 SV=2	2.46831	CONTROL	CASE	0.0143344	143.952	3489.65	4164.74	3421.82	1529.12	1629.93	749.368	325.297	11.2666	1156.43	782.146	6796.86	1595.34	2679.04	2172.97	2315.46	4317.61	1189.25	1061.25	687.401	410.965	64.5114	322.316	5.43815	536.577	1846.38	1166.89	0	764.593	1034.62	64.7996	5164.78	1132.49	215.842
44.82_660.3377n	1	1	#13100	1	44.8235	660.338	0	MNLQR		P01024	Complement C3 OS=Homo sapiens GN=C3 PE=1 SV=2	1.6136	CONTROL	CASE	0.0194213	72.0615	3157.31	2217.33	579.61	1400.9	1263.88	1002.74	762.894	442.148	1028.64	752.975	614.358	757.446	734.329	694.904	749.394	512.284	350.153	408.321	670.339	443.571	486.552	295.57	152.365	938.244	468.167	611.433	212.553	846.22	926.819	359.326	1054.76	921.546	326.915
13.08_400.2068n	1	1	#13175	1	13.0768	400.207	0	PER		P01024	Complement C3 OS=Homo sapiens GN=C3 PE=1 SV=2	5.67387	CASE	CONTROL	1.98961e-05	215.146	0	17.7393	6.59864	0	55.6074	1620.28	22.1199	13.7177	316.053	68.0515	91.1014	285.933	14.3632	33.9912	291.399	51.7624	77.9685	4.26158	2068.68	831.31	96.6698	173.43	276.516	249.12	1228.98	226.494	461.53	6240	2993.85	428.041	3475.76	2688.13	1972.64
44.79_1008.4826n	2	2	#13178,#24765	1,2	44.7897	1008.48	0	ANYMNLQR		P01024	Complement C3 OS=Homo sapiens GN=C3 PE=1 SV=2	1.54261	CONTROL	CASE	0.0315261	69.2798	6792.49	5072.09	921.52	3076.13	2776.73	2143.38	2046.68	1120.04	2309.24	1659.16	1269.64	1895.3	1591.93	1635.4	1633.8	1300.1	1033.88	957.252	1491.71	1188.8	1124.95	1149.21	510.866	1979.23	1061.86	1511.35	546.918	1662.44	1919.89	980.757	1935.65	2310.8	721.826
16.75_1249.5278n	1	1	#13234	2	16.7487	1249.53	0	EDGMRENPMR	[4] Oxidation M	P01024	Complement C3 OS=Homo sapiens GN=C3 PE=1 SV=2	1.08031	CASE	CONTROL	0.627446	39.931	1217.96	755.953	1542.86	1084.92	1761.57	2103.99	3919.23	3649.81	2747.81	2642.64	1918.66	2763.33	1648.6	3115.4	2861.47	2286.75	2292.84	3583.86	2660.01	3182.47	3319.85	3157.67	3993.56	2980.17	2337.04	4037.9	4002.25	1668.67	1746.09	3019.44	1802.31	1448.92	1349.9
71.98_801.4573n	1	1	#13253	1	71.9842	801.457	0	AIEQTIK		P01024	Complement C3 OS=Homo sapiens GN=C3 PE=1 SV=2	1.3115	CONTROL	CASE	0.609989	115.171	14.5453	4.9656	1824.18	1720.65	2766.83	1493.87	257.881	237.72	1831.39	510.222	307.509	1439.95	1224.04	1630.46	915.503	462.288	550.62	102.818	331.676	113.211	398.689	24.2709	75.4749	1364.95	538.79	407.512	190.475	1601.48	1921.28	232.733	1017.85	676.725	149.509
72.90_801.4607n	1	1	#20390	1	72.8972	801.461	0	AIEQTIK		P01024	Complement C3 OS=Homo sapiens GN=C3 PE=1 SV=2	52.2893	CONTROL	CASE	0.0189464	271.308	4459.57	3196.49	0	177.289	258.891	0	0	19.8273	0	0	0	98.4929	48.3141	74.8836	92.5759	26.5098	34.875	0	0	0	10.359	0	0	0	0	0	0	75.1215	31.4061	13.7665	0	0	0
31.68_933.4105n	1	1	#13283	1	31.6847	933.41	0	PDTESETR		P01024	Complement C3 OS=Homo sapiens GN=C3 PE=1 SV=2	1.20703	CASE	CONTROL	0.0769443	33.7218	10459.8	4012.4	1509.61	3290.19	5235.53	5357.31	7003.28	5207.02	6744.47	7205.34	4793.06	8891.47	6407.96	8679.13	8015.45	7168.89	6427.4	8242.86	5565.87	5974.91	9351.5	3988.57	7408.02	11212.7	5966.84	8383.73	8689.73	10302.6	10748.8	6703.19	8545.49	5917.35	5403.19
59.96_2158.9054n	2	2	#13535,#37685	2,3	59.9623	2158.91	8.3855	QCQDLGAFTESMVVFGCPN	[2] Carbamidomethyl C|[17] Carbamidomethyl C	P01024	Complement C3 OS=Homo sapiens GN=C3 PE=1 SV=2	3.96582	CONTROL	CASE	0.000744487	129.99	26703.4	29018.6	1264.13	37180.8	11509.2	2349.59	4136.76	1267.1	3615.03	5733.21	16578.3	2844.13	3849.02	2748.87	5129.77	3890.4	2445.49	552.982	2688.39	3767.02	319.94	1192.67	454.479	572.554	578.457	1097.9	823.851	10182.4	6089.92	807.481	1806.85	1146.64	505.096
74.10_505.2640n	1	1	#13537	1	74.1008	505.264	0	PSFR		P01024	Complement C3 OS=Homo sapiens GN=C3 PE=1 SV=2	1.54362	CONTROL	CASE	0.823369	80.6761	0	0	2357.78	843.832	1040.31	536.05	410.475	63.348	709.365	356.415	1223.32	758.366	1212.13	895.579	900.391	756.125	294.86	227.062	490.716	210.196	278.644	122.069	38.9248	954.46	456.27	418.069	321.655	805.928	1112.47	211.091	0	466.199	255.787
62.59_2764.2814n	1	1	#13644	3	62.5861	2764.28	7.5321	YFKPGMPFDLMVFVTNPDGSPAYR	[6] Oxidation M	P01024	Complement C3 OS=Homo sapiens GN=C3 PE=1 SV=2	3.0602	CONTROL	CASE	0.0205569	157.964	9273.52	10144.1	9157.09	9872.32	4176.4	2482.05	130.751	5.14971	3136.08	2128.97	21161.3	3508.55	5534.13	4291.71	3825.72	7218.02	1027.88	828.457	1770.95	72.6014	599.253	173.036	1017.45	1304.67	2172.44	703.597	1054.62	4418.2	0.698894	101.659	4918.87	1343.99	315.504
67.48_2764.2824n	1	1	#39488	3	67.481	2764.28	6.7546	YFKPGMPFDLMVFVTNPDGSPAYR	[11] Oxidation M	P01024	Complement C3 OS=Homo sapiens GN=C3 PE=1 SV=2	2.73498	CONTROL	CASE	0.0748688	112.994	3752.35	5604.3	5329.75	588.886	2913.52	708.583	541.096	423.322	326.171	136.8	317.216	3397.97	353.657	916.435	854.82	1530	1337.26	371.998	132.653	556.421	749.21	491.796	777.804	431.52	89.73	623.008	841.647	135.179	327.282	1416.09	377.072	154.398	458.334
20.81_1023.3831n	1	1	#13785	1	20.8124	1023.38	0	CAEENCFI	[1] Carbamidomethyl C|[6] Carbamidomethyl C	P01024	Complement C3 OS=Homo sapiens GN=C3 PE=1 SV=2	1.15245	CONTROL	CASE	0.371347	53.7853	1723.23	711.052	213.409	340.508	832.217	924.274	667.217	356.13	1500.76	1051.91	864.608	1268.11	1101.41	1312.51	1417.75	1356.95	895.629	1046.47	878.359	688.622	890.559	203.347	560.728	1235.48	1033.74	554.862	597.575	1207.64	1041.86	477.048	1967.82	937.46	540.945
50.60_524.1905n	1	1	#13812	1	50.5977	524.191	0	DFDF		P01024	Complement C3 OS=Homo sapiens GN=C3 PE=1 SV=2	4.89553	CONTROL	CASE	0.000112527	160.413	1951.85	3744.68	176.138	1416.97	1247.45	701.877	11.6087	12.8836	664.53	282.134	1790.9	582.397	672.618	512.495	878.971	1094.34	425.722	295.254	571.866	111.626	4.80955	0	0	5.87482	351.781	0	0	434.481	227.706	0	1161.09	323.412	206.846
30.92_594.3019n	1	1	#14215	1	30.921	594.302	0	QGALEL		P01024	Complement C3 OS=Homo sapiens GN=C3 PE=1 SV=2	1.22798	CONTROL	CASE	0.646401	49.4152	1490.6	1230.35	23.3725	936.962	1156.35	1095.09	736.986	710.134	1443.04	1253.78	1060.79	1825.77	1391.64	1704.12	2067.44	1164.93	1198.48	1403.3	1289	650.305	830.618	647.535	629.308	934.631	1664.77	1088.04	524.085	1967.82	1956.9	620.182	657.801	1437.08	1006.46
47.62_2624.3915n	0	3	#27477,#14341,#17495	3,4,5	47.6246	2624.39	6.4619	QPSSAFAAFVKRAPSTWLTAYVVK		P01024	Complement C3 OS=Homo sapiens GN=C3 PE=1 SV=2	1.04209	CASE	CONTROL	0.539273	84.0817	1392.13	1360.27	3459.41	666.367	2059.44	9792.07	9841.16	5997.26	21932.5	22002.6	4158.59	7612.53	6299.98	14418.6	5546.32	4484.89	4522.15	12138.7	4460.5	9199.35	9371.07	5988.92	5905.84	26456	1371.1	8915.61	2712.15	4989.17	14344.4	6133.25	1535.58	7366.56	7383.6
58.59_1503.8106n	1	1	#14378	3	58.5898	1503.81	0	WGEKPNLSYIIGK		P01024	Complement C3 OS=Homo sapiens GN=C3 PE=1 SV=2	1.30551	CONTROL	CASE	0.0178158	70.3078	4891.69	4556.49	3016.24	6057.67	4637.65	4237.08	2215.12	1466.34	4878.82	3934.58	3994.15	4077.21	4087.81	4205.62	3948.84	3176.39	3069.29	2162.56	3714.19	3245.28	1872.64	987.762	956.535	3120.59	3018.28	1307.44	1344.96	5938.62	4994.75	1623.7	3438.19	3493.53	2598.77
16.78_1409.5533n	1	1	#14468	2	16.7825	1409.55	0	CEDGMRENPMR	[1] Carbamidomethyl C|[5] Oxidation M	P01024	Complement C3 OS=Homo sapiens GN=C3 PE=1 SV=2	1.03706	CONTROL	CASE	0.659428	50.8288	828.16	484.387	1158.91	816.131	1352.3	1863.13	2952.27	2574.53	2257.41	1992.96	1435.5	2241.01	1002.79	2109	2148.36	1761.29	1755.3	2853.49	1780.92	2438.54	1783.82	3155.49	3302.22	2317.39	1501.65	2754.73	1902.12	1234.62	1086.21	1651.99	821.379	998.427	614.799
13.82_1086.6317n	1	1	#14522	2	13.8207	1086.63	6.814	EALKLEEKK		P01024	Complement C3 OS=Homo sapiens GN=C3 PE=1 SV=2	10.6464	CASE	CONTROL	9.31699e-12	277.237	48.3841	46.9231	41.9472	105.995	85.2969	639.582	140.72	97.3285	63.9078	81.7219	118.578	159.166	95.4373	88.4443	135.63	117.867	72.3491	59.0114	4066.18	5394.23	1014.47	2083.31	2592.5	1071.83	513.109	1073.46	2506.25	6384.39	6012.61	3453.59	1441.87	5224.61	3014.46
40.42_974.4997n	0	1	#14622	1	40.4214	974.5	0	SLTQGDGVAK		P01024	Complement C3 OS=Homo sapiens GN=C3 PE=1 SV=2	4.93812	CONTROL	CASE	2.36682e-05	122.451	6734.92	4017.57	2342.87	2370.57	2818.17	1829.39	142.006	105.232	1371.6	976.172	2802.83	766.418	1051.22	1370.64	1117.67	1646.32	919.66	675.705	937.419	126.972	68.0467	38.5951	8.6595	230.657	570.252	97.3337	31.2544	458.18	736.883	13.0846	1599.15	735.743	253.299
38.22_1265.6058n	2	2	#27357,#14734	1,2	38.2204	1265.61	7.5513	NTMILEICTR	[3] Oxidation M|[8] Carbamidomethyl C	P01024	Complement C3 OS=Homo sapiens GN=C3 PE=1 SV=2	2.81542	CONTROL	CASE	9.52978e-09	59.8279	8752.7	7380.61	4694.5	5893.8	8736.49	6805.9	2855.57	3934.91	6238.95	6115.98	5717.48	5652.18	4508.63	4641.2	6218.28	5359	5466.33	4052.04	4655.53	1902.43	1990.83	984.645	679.001	1278.08	2341.94	1092.93	1372.34	3899.05	3521.26	606.019	2219.57	3608.81	1726.91
31.65_1265.6129n	1	1	#72571	1	31.6508	1265.61	7.5257	NTMILEICTR	[3] Oxidation M|[8] Carbamidomethyl C	P01024	Complement C3 OS=Homo sapiens GN=C3 PE=1 SV=2	15.9581	CONTROL	CASE	0.00139034	292.053	48.7499	27.2714	8.02159	14.823	14.6039	0	0	0	5.32073	59.4954	1587.74	0	50.8844	12.138	51.9128	448.995	0	39.5833	23.6573	0	0	0	0	0	0	0	0	54.0765	59.3483	0	20.7564	0	0
14.13_1368.6940n	0	1	#14903	2	14.1251	1368.69	0	APETEKRPQDAK		P01024	Complement C3 OS=Homo sapiens GN=C3 PE=1 SV=2	2.11203	CONTROL	CASE	0.00190441	77.6016	1330.49	1215.8	157.653	1114.17	2362.83	2347.42	730.178	956.786	2660.22	1670.97	1102.18	3027.98	1660.36	3146.06	2946.65	2170.34	2027.8	1414.95	754.001	1172.28	303.648	340.809	852.347	703.77	1484.02	273.064	161.157	1819.75	1134.32	85.3312	1797.92	594.091	689.858
42.84_887.4293n	2	2	#15339,#18871	1,2	42.8422	887.429	0	VHQYFNV		P01024	Complement C3 OS=Homo sapiens GN=C3 PE=1 SV=2	5.15079	CONTROL	CASE	5.91033e-05	113.258	4832.23	5264.4	1122.27	1868.91	3123.05	1915.28	98.3104	48.4234	1116.44	1222.28	1777.05	771.758	1634.09	966.62	1549.69	1953.69	1054.85	217.458	739.923	455.63	34.4737	62.3097	21.7337	145.087	589.851	30.9713	50.5667	706.056	828.579	36.9011	1193.27	709.436	207.496
35.04_1014.5433n	0	1	#15403	1	35.0385	1014.54	0	TIYTPGSTVL		P01024	Complement C3 OS=Homo sapiens GN=C3 PE=1 SV=2	3.33665	CONTROL	CASE	0.000773078	108.015	2293.95	3439.13	1160.26	777.315	3514.12	1677.54	184.89	24.1597	2084.2	1065.84	961.768	612.983	1222.08	2753.05	1336.03	972.525	797.575	530.881	787.089	532.271	105.852	28.7035	15.9475	948.702	276.919	168.832	11.147	1417	704.007	66.5374	1169.77	819.618	328.759
41.57_2579.2675n	2	2	#28192,#15559	3,4	41.5742	2579.27	7.3046	QKPDGVFQEDAPVIHQEMIGGLR	[18] Oxidation M	P01024	Complement C3 OS=Homo sapiens GN=C3 PE=1 SV=2	2.28915	CONTROL	CASE	8.92509e-05	105.095	13716.7	12827.9	5896.61	9065.89	10233	6419.25	2897.85	1309.71	6660.67	6481.04	7681.16	8992.52	6885.7	8738.24	10020.2	8053.26	5059.83	2460.54	7652.24	2304.89	2125.47	675.776	713.156	2363.47	3620.03	1227.25	868.636	7397.78	4169.93	1406.85	13814.5	7162.48	1444.38
36.80_2579.2642n	1	1	#25002	3	36.7973	2579.26	7.5088	QKPDGVFQEDAPVIHQEMIGGLR	[18] Oxidation M	P01024	Complement C3 OS=Homo sapiens GN=C3 PE=1 SV=2	2.88034	CONTROL	CASE	0.00525514	128.387	1545.11	1108.35	183.686	628.704	776.391	526.186	68.9283	73.9165	658.465	1059.31	6016.54	658.943	825.708	629.162	1012.04	2876.04	130.245	546.901	761.404	261.632	105.825	2.86093	28.1171	206.927	783.426	68.1068	183.937	1022.4	703.497	44.1557	1573.61	645.894	349.78
45.59_935.4927n	0	1	#15562	1	45.5872	935.493	0	YQIHFTK		P01024	Complement C3 OS=Homo sapiens GN=C3 PE=1 SV=2	6.92402	CONTROL	CASE	0.000936911	162.082	7007.13	3199.35	540.116	2809.32	1364.49	462.111	26.8225	0	537.89	163.292	883.461	309.521	938.088	536.621	481.727	474.263	784.269	87.313	341.003	70.8338	10.4158	0	0	87.5202	264.608	32.661	0	262.068	107.365	7.76019	856.508	733.352	7.13987
25.18_1096.6630n	2	2	#27183,#15657	1,3	25.1834	1096.66	8.8638	SLKVVPEGIR		P01024	Complement C3 OS=Homo sapiens GN=C3 PE=1 SV=2	1.83302	CONTROL	CASE	0.271652	166.393	2008.6	3129.61	19.901	2039.23	2533.59	1542.43	107.01	41.0794	627.882	45.7987	211.859	207.555	738.284	620.043	285.112	252.088	120.002	74.9589	236.961	97.2381	137.056	204.756	188.029	639.708	60.0026	238.091	186.102	411.041	121.225	126.901	1853.28	29.0082	58.3094
10.94_549.2349n	1	1	#15765	1	10.9405	549.235	0	SCQR	[2] Carbamidomethyl C	P01024	Complement C3 OS=Homo sapiens GN=C3 PE=1 SV=2	121.573	CASE	CONTROL	0.0169958	160.885	0	0	0	0	0	0	12.9148	0	0	2.14366	23.1121	0	3.61879	6.09867	0	9.721	0	15.1653	17.6754	0	0	4.68046	10.6121	0	6.39903	0	37.8112	198.839	1065.39	0	0	2062.02	2563.65
67.14_3074.4985n	1	1	#15803	3	67.1428	3074.5	7.2202	TPKYFKPGMPFDLMVFVTNPDGSPAYR		P01024	Complement C3 OS=Homo sapiens GN=C3 PE=1 SV=2	2.00565	CASE	CONTROL	0.0126378	62.7623	166.81	268.718	5900.97	803.948	551.484	3436.29	4726.24	3431.02	2277.33	6223.38	2090.66	3378.4	5359.49	4086.7	1633.4	2142.02	3020.61	2670.91	2756.67	5756.22	13477.2	804.721	3476.94	9837.23	4431.97	5129.94	10678.3	3757.98	6942.21	5716.77	656.986	5193.4	5921.06
32.53_780.3090n	1	1	#16001	1	32.53	780.309	0	EESCTR	[4] Carbamidomethyl C	P01024	Complement C3 OS=Homo sapiens GN=C3 PE=1 SV=2	2.1111	CONTROL	CASE	0.00314679	99.1079	2046.06	1474.61	82.9963	863.354	1008.32	640.356	145.045	164.558	655.646	880.645	992.041	910.881	887.735	887.436	1316.56	1141.33	1314.48	719.799	951.599	495.319	199.898	10.5882	20.2774	276.06	891.131	82.6379	101.499	1165.08	1297.76	78.4445	962.842	560.706	504.206
30.14_1224.7165n	1	1	#16023	2	30.1432	1224.72	0	PSQKPLSITVR		P01024	Complement C3 OS=Homo sapiens GN=C3 PE=1 SV=2	1.37549	CASE	CONTROL	0.118069	48.185	2004.17	1714.59	80.5492	963.965	1497.98	1105.32	2092.62	1438.88	1289.37	1148.21	1033.33	1688.77	1550.71	1461.23	1240.16	1527.8	789.108	1273.41	998.604	1333.29	2765.35	2675.74	3819.57	2033.16	1042.92	2422.72	2048.61	1494.6	898.705	2518.56	1267.86	708.289	641.568
71.98_1323.5926n	1	1	#16075	2	71.9842	1323.59	0	VQLSNDFDEYI		P01024	Complement C3 OS=Homo sapiens GN=C3 PE=1 SV=2	1.10245	CONTROL	CASE	0.379705	94.9619	394.424	628.504	2118.4	1886.09	2907.66	1682.08	636.708	469.941	2351.77	802.667	449.277	1692.72	1628.16	1716.46	1265.01	940.96	855.634	154.348	568.245	339.741	641.027	149.434	274.179	1631.11	977.204	568.59	486.258	2074.77	2715.73	526.274	1689.66	1386.57	370.917
72.90_1323.5957n	1	1	#30844	2	72.8972	1323.6	0	VQLSNDFDEYI		P01024	Complement C3 OS=Homo sapiens GN=C3 PE=1 SV=2	9.77172	CONTROL	CASE	0.05558	271.941	3900.09	3036.81	14.8933	10.7569	17.4034	59.3026	37.6542	23.1869	67.8215	41.8354	14.1036	8.46712	105.383	4.89628	0	107.799	33.2833	29.45	109.332	0	0	42.5352	22.6209	19.2017	0	11.6797	25.3352	13.3779	18.7542	86.9767	0	59.5226	97.1251
13.75_1068.6185n	1	1	#16258	3	13.7531	1068.62	0	EALKLEEKK	[C-term] Dehydrated	P01024	Complement C3 OS=Homo sapiens GN=C3 PE=1 SV=2	2.3196	CASE	CONTROL	0.0153854	285.206	26.1594	56.5155	144.315	56.6236	78.6014	529.358	64.6403	33.6414	95.5571	37.0379	24.4514	62.8753	48.3721	110.454	88.3328	53.1751	85.7528	81.5184	3342.78	2113.61	440.04	1051.46	3.08639	26.9372	200.287	198.54	114.005	312.671	2086.57	152.578	429.823	1754.92	134.155
10.94_696.3068n	1	1	#16570	2	10.9405	696.307	7.818	FSCQR	[3] Carbamidomethyl C	P01024	Complement C3 OS=Homo sapiens GN=C3 PE=1 SV=2	31.5896	CASE	CONTROL	0.000105982	132.72	5.29443	17.7014	2.6775	20.2945	1.56668	14.1674	67.1476	46.3195	11.9666	41.4473	86.7203	39.601	21.1267	29.1504	38.3437	45.0918	16.3978	122.954	275.493	354.551	1.35162	114.299	104.173	19.1651	39.0382	22.8731	3144.96	3995.81	1877.69	2317.55	140.584	2810.77	3125.75
44.35_893.5045n	1	1	#16616	2	44.3501	893.504	6.8619	LMNIFLK	[2] Oxidation M	P01024	Complement C3 OS=Homo sapiens GN=C3 PE=1 SV=2	2.43287	CONTROL	CASE	0.00059607	70.5839	5853.59	7625.92	5021.75	4466.6	3128.19	1577.64	1034.51	389.626	1645.46	1532.34	3402.75	2122.91	2244.46	1357.34	2569.97	2172.25	935.724	1184.24	2272.42	747.275	581.305	570.942	263.573	1020.66	1340.61	709.097	665.496	1692.38	1493.82	608.8	3521.9	1785.17	880.501
30.52_517.2624n	1	1	#16629	1	30.5152	517.262	0	YHAK		P01024	Complement C3 OS=Homo sapiens GN=C3 PE=1 SV=2	1.65454	CONTROL	CASE	0.0115972	82.5411	965.729	1040.24	249.757	727.63	991.831	990.371	137.593	125.697	1050.67	869.663	420.117	718.772	770.557	1038.21	1006.25	692.239	965.212	825.999	903.17	292.698	272.881	103.027	45.9525	295.005	1016.21	174.182	258.461	1324.99	947.55	276.867	420.419	726.236	557.052
30.11_1576.8743n	1	1	#16922	3	30.1094	1576.87	0	NTHPSQKPLSITVR		P01024	Complement C3 OS=Homo sapiens GN=C3 PE=1 SV=2	1.2962	CONTROL	CASE	0.701053	39.7467	1759.68	2217.53	24.7705	1260.2	1731.96	1390.89	1161.27	651.878	1460.6	1054.8	1043.95	1742.9	1278.34	1548.16	1326.8	1394.66	781.273	1013.64	706.212	682.529	902.295	815.629	1028.6	1594.81	1135.01	946.256	825.78	1042	1263.15	782.885	809.177	640.714	601.792
14.56_914.4372n	1	1	#16985	1	14.5647	914.437	0	KQELSEAE		P01024	Complement C3 OS=Homo sapiens GN=C3 PE=1 SV=2	1.99832	CONTROL	CASE	0.00392791	69.5266	743.177	1044.82	586.65	541.767	507.349	476.01	366.006	453.057	470.177	327.967	702.712	738.525	507.411	431.997	783.517	303.869	477.45	468.068	379.391	41.6295	519.127	48.0207	132.126	381.983	523.579	369.218	147.775	320.851	209.046	0	469.444	177.969	434.917
37.49_673.3870n	1	1	#17007	2	37.4934	673.387	0	TELRR		P01024	Complement C3 OS=Homo sapiens GN=C3 PE=1 SV=2	1.0394	CASE	CONTROL	0.786254	50.7372	571.561	315.454	97.9456	402.623	721.284	897.232	1609.49	1327.96	1325.19	1012.28	912.708	803.096	425.941	694.992	725.231	575.091	461.99	746.508	515.732	566.013	1136.87	965.012	1309.96	989.553	357.521	1143.56	964.642	567.42	521.265	897.788	241.729	636.534	159.897
44.82_937.4426n	1	1	#17412	1	44.8235	937.443	0	NYMNLQR		P01024	Complement C3 OS=Homo sapiens GN=C3 PE=1 SV=2	1.54537	CONTROL	CASE	0.0544111	81.8659	3001.29	1984.74	189.319	1070.96	1177.59	890.713	589.342	298.503	847.358	611.597	466.626	730.291	608.299	612.918	573.123	441.637	353.258	415.532	560.669	329.934	385.176	263.159	139.377	933.237	393.569	574.298	126.205	689.108	696.813	294.478	844.38	1039.51	170.797
51.67_2835.3894n	1	1	#17422	4	51.6658	2835.39	7.2993	FISLGEACKKVFLDCCNYITELR	[8] Carbamidomethyl C|[15] Carbamidomethyl C|[16] Carbamidomethyl C	P01024	Complement C3 OS=Homo sapiens GN=C3 PE=1 SV=2	2.08324	CASE	CONTROL	0.171261	104.284	468.388	832.823	1121.51	431.016	305.513	250.952	3513.48	1235	336.781	1334.14	1801.59	933.043	269.362	562.164	576.008	671.499	512.858	2384.17	785.134	2635.23	270.51	6936.46	2188.34	365.5	388.208	1092.42	2185.85	109.718	1305.59	6601.79	1324.95	851.043	1561.23
36.46_3327.5968n	1	1	#17602	5	36.4592	3327.6	7.6153	SEETKENEGFTVTAEGKGQGTLSVVTMYHAK		P01024	Complement C3 OS=Homo sapiens GN=C3 PE=1 SV=2	1.54849	CONTROL	CASE	0.329904	105.793	797.987	1031.78	218.41	707.566	782.754	2082.05	7665.77	10589	4368.15	4463.36	1953.62	3828.52	1460.77	2322.81	813.045	854.001	875.863	1762.62	1493.84	1890.53	3897.15	1906.87	2270.78	4543.79	1171.2	3186.19	1265.06	702.282	1054.55	975.332	674.598	609.281	580.137
38.58_859.4288n	1	1	#17889	1	38.5754	859.429	0	IRYYTY		P01024	Complement C3 OS=Homo sapiens GN=C3 PE=1 SV=2	2.54949	CONTROL	CASE	8.24869e-06	67.8096	1769.32	1484.02	710.799	1108.32	1408.99	1488.45	1032.18	688.82	1036.34	1179.71	1331.97	912.238	785.316	486.55	649.943	674.248	324.175	464.756	618.954	241.2	601.262	192.154	152.164	796.951	791.534	787.391	247.506	338.302	50.7514	158.979	637.405	194.968	136.91
14.97_783.3757n	1	1	#18297	1	14.9704	783.376	0	FYHPEK		P01024	Complement C3 OS=Homo sapiens GN=C3 PE=1 SV=2	2.13366	CONTROL	CASE	0.000228643	65.5789	1333.7	1225.25	421.589	768.781	1235.83	1303.91	305.391	547.269	1544.36	980.152	1011.07	1791.96	1173.28	1437.81	2171.5	1678.41	1415.2	832.794	718.249	605.115	445.534	140.701	330.805	548.745	975.458	268.872	195.832	1420.76	702.103	76.2722	806.085	337.38	653.821
23.19_1210.6453n	1	1	#18349	1	23.1853	1210.65	8.7848	KGYTQQLAFR		P01024	Complement C3 OS=Homo sapiens GN=C3 PE=1 SV=2	1.29218	CONTROL	CASE	0.379935	119.097	645.093	900.171	12.444	533.649	1128.36	498.285	53.3015	0	1124.97	771.023	261.615	999.044	795.317	895.312	1299.49	860.104	506.556	435.688	881.03	347.943	197.166	0	25.3058	320.232	593.084	40.8834	99.1332	1579.66	1117.82	82.7726	430.721	720.063	544.673
52.71_4758.1784n	1	1	#18572	4	52.7141	4758.18	6.5414	ADIGCTPGSGKDYAGVFSDAGLTFTSSSGQQTAQRAELQCPQPAAR	[5] Carbamidomethyl C|[40] Carbamidomethyl C	P01024	Complement C3 OS=Homo sapiens GN=C3 PE=1 SV=2	2.63588	CASE	CONTROL	0.083712	133.77	50.5509	94.9212	0	288.07	888.343	537.477	96.3409	1416.56	1269.76	501.459	0	0	30.9993	1947.92	3643.32	0	3166.28	5327.89	4140.49	1512.13	404.019	295.113	2789.63	1336.78	3349.16	4657.71	1823.9	4085.15	7142.74	1208.37	0	6300.09	10365.3
24.34_462.2395n	1	1	#19054	1	24.3351	462.239	0	KCR	[2] Carbamidomethyl C	P01024	Complement C3 OS=Homo sapiens GN=C3 PE=1 SV=2	4.35525	CASE	CONTROL	0.00329215	112.47	242.062	278.806	76.254	196.806	173.663	99.4374	898.701	612.331	113.475	623.436	417.94	264.894	251.779	374.45	399.171	462.281	327.028	1311.67	478.175	1124.96	580.96	6453.68	5681.32	566.47	434.041	2453.47	1962.44	212.852	224.949	3614.53	345.19	452.878	641.821
41.52_679.3844n	1	1	#19163	1	41.5234	679.384	0	TAYVVK		P01024	Complement C3 OS=Homo sapiens GN=C3 PE=1 SV=2	2.30149	CONTROL	CASE	0.0101921	72.7155	2822.03	2809.91	56.4829	1566.37	1320.67	642.468	886.01	244.455	811.028	1648.44	1817.58	946.87	1093.5	1342.55	1065.34	1599.74	739.726	231.417	1320.29	451.113	626.705	446.158	343.084	452.376	753.545	398.483	422.778	540.385	347.626	233.779	1864.5	738.706	226.308
35.11_1155.5918n	1	1	#19192	1	35.1061	1155.59	0	YTPGSTVLYR		P01024	Complement C3 OS=Homo sapiens GN=C3 PE=1 SV=2	4.20536	CONTROL	CASE	0.000533388	172.376	2389	3359.31	2845.13	649.587	508.191	165.947	28.4562	6.43889	168.368	418.032	2222.23	457.086	1387.86	464.821	782.251	1306.86	348.406	631.286	517.195	152.627	17.5204	9.9785	0	140.495	690.139	0	10.9421	481.26	320.341	0	1573.37	420.794	41.5502
13.41_890.4089n	1	1	#19262	1	13.4149	890.409	0	SEAEQATR		P01024	Complement C3 OS=Homo sapiens GN=C3 PE=1 SV=2	1.00209	CONTROL	CASE	0.113321	114.038	391.591	384.082	358.636	214.794	396.353	563.208	840.461	289.939	632.668	524.794	266.576	824.95	384.505	736.798	797.552	363.359	443.043	780.015	138.564	7.43475	284.601	1530.71	246.838	583.61	368.357	491.993	15.9602	401.958	311.073	53.6535	460.377	544.793	220.812
39.64_619.3539n	1	1	#19371	1	39.6437	619.354	0	SLATTK		P01024	Complement C3 OS=Homo sapiens GN=C3 PE=1 SV=2	7.13087	CONTROL	CASE	3.84976e-05	99.5888	1425.78	1983.49	1867.48	689.413	727.228	215.327	154.909	132.666	338.777	398.441	891.651	243.598	287.662	143.674	259.568	403.862	111.704	284.747	399.707	45.9768	59.8065	0	0	118.324	173.513	147.53	0	181.05	87.6296	0	107.613	169.923	14.5254
21.37_1406.6146n	1	1	#19476	1	21.3732	1406.61	8.93	VSHSEDDCLAFK	[8] Carbamidomethyl C	P01024	Complement C3 OS=Homo sapiens GN=C3 PE=1 SV=2	1.30358	CONTROL	CASE	0.00325002	302.186	1517.36	3001.24	31.4421	1118.12	1026.91	293.761	0	6.32462	249.791	222.571	3423.11	257.282	714.334	488.839	1191.15	3024.88	1062.16	111.963	402.247	95.588	0	0	0	0	665.588	0	0	619.852	209.507	0	9245.71	956.177	450.452
14.33_376.1951n	1	1	#19558	1	14.3279	376.195	0	TEK		P01024	Complement C3 OS=Homo sapiens GN=C3 PE=1 SV=2	3.43145	CASE	CONTROL	0.000288851	98.4526	0	15.4148	0	29.0677	45.1566	386.803	112.524	144.649	144.906	128.501	16.4103	296.168	81.0273	74.3734	204.599	187.432	182.237	7.69083	444.481	617.502	431.759	863.886	279.714	467.112	499.006	541.965	408.741	533.513	653.257	388.213	79.7053	384.604	200.521
43.10_1686.8324n	1	1	#26823	2	43.0987	1686.83	7.7646	SYTVAIAGYALAQMGR	[14] Oxidation M	P01024	Complement C3 OS=Homo sapiens GN=C3 PE=1 SV=2	3.15673	CONTROL	CASE	0.00389033	109.049	544.361	132.664	898.194	235.204	73.3738	158.844	643.305	62.7647	687.682	754.683	2397.82	731.97	289.241	487.961	234.19	627.692	186.152	90.5178	109.995	421.717	291.886	89.0897	0	383.827	101.219	309.759	124.18	41.9746	206.96	0	10.1826	44.1098	66.7775
53.98_1686.8338n	1	1	#19849	2	53.985	1686.83	7.066	SYTVAIAGYALAQMGR	[14] Oxidation M	P01024	Complement C3 OS=Homo sapiens GN=C3 PE=1 SV=2	3.03382	CONTROL	CASE	0.000175695	86.7623	3628.53	3571.48	4201.29	2110.16	2547.95	1874.09	644.943	272.291	1586.75	1170.39	730.252	623.74	861.105	744.902	708.82	606.142	754.018	355.229	771.539	210.448	597.321	110.92	172.173	557.017	767.416	366.808	332.668	246.459	583.436	221.478	737.837	718.3	373.617
37.09_1930.9468n	1	1	#19929	3	37.0876	1930.95	7.48	IWDVVEKADIGCTPGSGK	[12] Carbamidomethyl C	P01024	Complement C3 OS=Homo sapiens GN=C3 PE=1 SV=2	1.50182	CONTROL	CASE	0.0183878	64.5232	1271.49	1599.05	175.658	941.852	1137.65	1169.82	744.413	462.537	1307.94	1214.86	950.351	1171.91	914.832	842.305	725.216	416.456	470.127	721.611	693.948	475.126	545.389	97.8392	1598.3	958.636	575.067	425.504	551.376	470.828	533.852	1329.81	579.494	330.083	244.363
38.51_617.3563n	1	1	#19943	1	38.5078	617.356	0	LIMNK		P01024	Complement C3 OS=Homo sapiens GN=C3 PE=1 SV=2	2.38463	CONTROL	CASE	5.52543e-05	72.5435	1162.87	1140.58	725.019	551.919	714.987	552.838	699.869	457.599	723.319	670.817	1121.08	529.441	446.097	360.143	382.171	498.754	183.36	316.029	252.046	116.357	410.037	169.956	165.402	593.078	367.333	678.518	196.579	229.056	35.7051	100.312	314.808	59.9868	53.6854
71.98_1525.6701n	1	1	#20110	2	71.9842	1525.67	0	VQLSNDFDEYIMA		P01024	Complement C3 OS=Homo sapiens GN=C3 PE=1 SV=2	1.02527	CASE	CONTROL	0.986453	94.1538	39.3388	29.7399	1345.15	1153.16	1887.93	1260.01	416.51	236.743	1758.92	769.008	622.904	1726.43	1163.05	1115.04	817.89	732.76	597.924	227.116	514.046	234.229	594.523	217.296	284.993	1352.08	665.005	317.863	272.592	1914.18	2492.34	192.523	1611.37	1186.03	307.036
72.90_1525.6716n	1	1	#35702	2	72.8972	1525.67	0	VQLSNDFDEYIMA		P01024	Complement C3 OS=Homo sapiens GN=C3 PE=1 SV=2	3.22477	CONTROL	CASE	0.324091	218.946	3811.27	2726.93	169.469	200.213	226.014	100.585	107.232	135.994	127.28	48.0299	42.7383	188.7	229.057	213.464	45.5654	93.6051	98.2542	50.9661	132.021	111.039	63.9388	142.002	171.74	120.119	41.6242	188.741	3.548	156.02	90.0113	233.709	233.545	171.061	169.387
44.82_980.4294n	1	1	#20173	1	44.8235	980.429	0	AGDFLEANY		P01024	Complement C3 OS=Homo sapiens GN=C3 PE=1 SV=2	2.39689	CONTROL	CASE	0.00421688	103.373	2897.36	2071.24	216.485	1324.05	947.121	601.986	420.642	143.49	744.068	438.197	331.086	387.299	486.457	417.416	450.284	366.419	167.946	176.8	424.396	248.38	217.939	46.9872	53.5275	557.463	194.386	211.303	56.6199	414.731	421.743	116.479	718.463	477.75	152.87
44.84_823.3997n	2	2	#20337,#55622	1,2	44.8404	823.4	0	YMNLQR		P01024	Complement C3 OS=Homo sapiens GN=C3 PE=1 SV=2	1.79563	CONTROL	CASE	0.0252504	82.3231	2789.47	1816.33	182.976	1210.25	1090.18	813.729	691.365	268.073	879.838	545.88	415.825	634.706	501.562	545.362	593.513	423.546	225.962	288.131	591.732	299.654	394.876	209.896	48.9492	687.716	279.457	497.793	254.652	489.54	659.553	287.591	624.794	685.626	166.948
40.42_995.4875n	1	1	#20419	1	40.4214	995.487	0	VPVAVQGEDT		P01024	Complement C3 OS=Homo sapiens GN=C3 PE=1 SV=2	5.67777	CONTROL	CASE	2.37986e-06	98.0654	3483.89	1886.81	1542.51	1119.18	1235.35	1110.02	129.622	74.7392	499.957	683.538	1449.43	309.305	417.065	633.348	494.472	748.074	252.517	347.481	514.518	127.249	69.7373	86.6783	34.5014	107.092	296.595	30.8446	50.8889	180.69	400.831	27.5057	563.139	235.749	80.5849
41.42_876.5345n	1	1	#20703	1	41.422	876.535	0	LIIYLDK		P01024	Complement C3 OS=Homo sapiens GN=C3 PE=1 SV=2	10.4732	CONTROL	CASE	0.000493031	253.414	4672.25	6653.02	36.3479	2697.05	2145.95	96.8246	5.8902	0.378877	165.883	100.261	1866.22	8.54833	201.319	311.966	504.705	1417.5	437.913	6.05518	390.463	40.1627	26.2209	0.932979	0	0	342.767	0.363214	0	189.892	9.68365	0	1122.16	105.785	1.36242
40.08_2113.1534n	1	1	#21566	4	40.0832	2113.15	7.6447	SGIPIVTSPYQIHFTKTPK		P01024	Complement C3 OS=Homo sapiens GN=C3 PE=1 SV=2	3.09375	CASE	CONTROL	0.00247157	90.5298	771.452	716.845	2364.32	907.038	831.385	1012.57	4058.03	2027.31	538.632	1885.85	1149.88	724.164	407.973	621.253	717.117	670.164	745.321	2380.41	1693.84	1986.45	3609.71	8881.5	4974.26	3509.04	1188.23	7413.34	4640.48	621.967	651.379	6694.78	1157.15	1236.8	1098.9
40.52_2113.1362n	1	1	#28486	2	40.5228	2113.14	---	SGIPIVTSPYQIHFTKTPK		P01024	Complement C3 OS=Homo sapiens GN=C3 PE=1 SV=2	9.80626	CASE	CONTROL	0.00892219	250.674	8.77224	8.25463	0	6.02196	0	5.03047	2346.93	863.069	0	321.896	8.56082	18.4453	12.2006	28.3296	24.2434	2.88754	19.9277	561.171	35.2184	209.759	676.005	6379.57	2638.88	1060.53	9.42319	3673.12	1656.64	7.03605	75.5625	4359.55	0	55.3898	96.2075
40.42_1094.5575n	1	1	#21746	1	40.4214	1094.56	0	VPVAVQGEDTV		P01024	Complement C3 OS=Homo sapiens GN=C3 PE=1 SV=2	8.19533	CONTROL	CASE	3.94141e-05	181.056	3765.88	2210.82	1271.71	1174.57	1171.22	727.951	4.19772	5.40259	454.267	491.544	1444.44	281.496	389.836	664.337	470.578	642.652	125.855	157.493	228.115	18.2662	0	0	0	34.6575	167.182	0	7.91735	76.8048	247.312	0	699.157	97.4547	34.2074
32.50_1007.4293n	1	1	#21893	1	32.4962	1007.43	0	NLEESCTR	[6] Carbamidomethyl C	P01024	Complement C3 OS=Homo sapiens GN=C3 PE=1 SV=2	3.2137	CONTROL	CASE	0.00071254	118.583	1929.37	1361.38	12.3633	723.277	1454.6	884.13	260.93	106.609	746.335	924.711	945.885	733.98	702.708	862.948	1224.82	1146.43	1016.01	466.762	777.554	373.391	218.537	38.7229	67.3392	218.283	567.788	45.8358	31.3139	619.322	454.34	17.188	1241.85	183.566	200.907
71.95_1454.6346n	1	1	#21938	2	71.9504	1454.63	0	VQLSNDFDEYIM		P01024	Complement C3 OS=Homo sapiens GN=C3 PE=1 SV=2	1.14555	CONTROL	CASE	0.199735	94.5643	1214.19	1238.45	1471.47	1591.25	2383.17	1229.39	492.686	387.477	1797.13	736.473	537.33	1596.59	1295.7	1676.88	990.424	616.68	752.335	131.533	517.664	303.597	560.294	121.185	184.218	1286.6	748.112	487.991	607.484	1961.74	2468.62	519.983	1287.08	861.934	242.848
40.42_1102.5602n	1	1	#22058	1	40.4214	1102.56	0	QSLTQGDGVAK		P01024	Complement C3 OS=Homo sapiens GN=C3 PE=1 SV=2	8.52243	CONTROL	CASE	9.05102e-05	163.842	3112.44	1964.71	1251.44	1153.68	1215.12	701.993	21.4032	0	522.61	388.108	1387.04	293.749	366.851	590.406	442.414	537.531	158.842	162.108	314.134	21.4389	0	0	0	21.7603	194.094	9.39772	9.12933	73.6933	195.867	0	531.625	128.176	12.1822
46.87_1993.0072n	1	1	#57882	2	46.8722	1993.01	8.4335	KVEGTAFVIFGIQDGEQR		P01024	Complement C3 OS=Homo sapiens GN=C3 PE=1 SV=2	34.7385	CONTROL	CASE	0.021642	362.135	6.8464	14.2941	459.998	4.99428	0	0	10.4064	0	9.35932	0	2.02457	0	0	0	0	5.13872	0	36.5707	0	0	0	10.6497	0	0	0	0	0	0	0	3.5068	0	0	0
47.30_1993.0131n	1	1	#72936	2	47.2977	1993.01	7.3855	KVEGTAFVIFGIQDGEQR		P01024	Complement C3 OS=Homo sapiens GN=C3 PE=1 SV=2	58.6628	CONTROL	CASE	7.03734e-06	351.582	20.0308	219.455	5258.61	9.72928	8.94461	13.4443	16.5427	12.1495	76.0964	40.3348	339.243	58.024	82.086	18.1162	0	96.2018	10.213	152.678	22.4556	8.67172	0	0	0	0	43.7906	0	0	0	0	10.4823	0	0	6.99447
47.50_1993.0137n	1	1	#22094	2	47.5006	1993.01	8.2977	KVEGTAFVIFGIQDGEQR		P01024	Complement C3 OS=Homo sapiens GN=C3 PE=1 SV=2	12.4257	CONTROL	CASE	4.79933e-08	100.428	2076.61	1218.37	971.626	222.361	691.181	362.039	553.771	178.109	778.871	885.769	1465.06	121.372	1076.02	809.263	376.822	995.025	470.016	349.125	267.698	81.0053	25.0032	48.3579	53.8344	12.7509	186.921	41.6715	22.88	12.9026	126.777	0	190.125	0	62.9532
46.87_1598.9708n	1	1	#22490	3	46.8722	1598.97	7.7263	VVLVAVDKGVFVLNK		P01024	Complement C3 OS=Homo sapiens GN=C3 PE=1 SV=2	1.76115	CONTROL	CASE	0.001271	49.463	2280.33	1960.81	3662.7	1180.11	744.959	506.216	1030.2	568.236	1358.66	1428.06	1762.18	1557.13	1846.76	1806.56	1476.98	1464.15	942.281	1457.6	746.182	580.764	706.255	1016.98	426.31	1509.27	1087.23	855.684	564.593	602.849	1200.35	823.269	369.379	796.26	463.275
46.91_1598.9693n	1	1	#36650	2	46.906	1598.97	6.8835	VVLVAVDKGVFVLNK		P01024	Complement C3 OS=Homo sapiens GN=C3 PE=1 SV=2	2.15708	CONTROL	CASE	0.00395969	68.9651	765.161	446.772	1920.65	102.312	248.882	308.457	439.695	110.249	824.005	841.262	979.409	723.705	848.278	600.907	585.172	405.324	324.04	525.397	324.474	156.732	115.551	303.703	19.8691	599.497	489.696	275.564	102.445	247.212	589.985	109.117	151.24	326.233	106.338
30.14_687.4280n	1	1	#22552	1	30.1432	687.428	0	LSITVR		P01024	Complement C3 OS=Homo sapiens GN=C3 PE=1 SV=2	1.2535	CONTROL	CASE	0.211926	44.5584	1038.02	864.546	223.835	353.911	752.428	501.959	211.788	190.083	522.012	454.562	406.056	681.059	579.26	664.497	693.622	618.609	333.245	461.737	290.491	237.518	426.588	464.567	375.99	508.466	429.849	574.785	321.127	553.759	487.305	542.942	432.125	215.208	215.062
32.12_548.3381n	1	1	#22748	1	32.1243	548.338	0	FVKR		P01024	Complement C3 OS=Homo sapiens GN=C3 PE=1 SV=2	3.08822	CONTROL	CASE	0.0141048	104.849	497.159	522.07	0	289.733	757.512	576.779	332.802	60.5951	859.774	632	444.757	1148.92	970.517	921.164	894.267	482.398	311.892	217.462	615.846	256.927	207.267	5.22184	0	255.155	194.921	70.5566	34.4676	318.362	233.125	41.2187	377.711	157.189	36.8928
16.78_1536.5597n	1	1	#23600	2	16.7825	1536.56	0	CCEDGMRENPMR	[N-term] Ammonia-loss|[1] Carbamidomethyl C|[2] Carbamidomethyl C	P01024	Complement C3 OS=Homo sapiens GN=C3 PE=1 SV=2	1.50484	CASE	CONTROL	0.0237216	66.8622	200.047	100.024	678.365	127.159	459.506	838.446	2101.66	2228.45	1248.29	1143.45	822.56	943.688	326.217	1022.96	941.415	695.919	776.459	1108.06	532.249	1042.64	1222.59	2151.14	2364.79	1270.39	581.922	1922.15	1161.89	730.308	959.899	2023.09	643.287	675.142	528.346
36.19_1542.9483n	1	1	#23638	2	36.1886	1542.95	7.3518	LKGPLLNKFLTTAK		P01024	Complement C3 OS=Homo sapiens GN=C3 PE=1 SV=2	2.06788	CASE	CONTROL	0.0164223	110.539	1350.38	418.477	105.742	624.656	1300.53	1686.85	6510.13	3414.52	1270.06	1879.5	675.91	1693.65	814.429	720.456	309.025	415.065	206.565	1448.58	574.047	1126.1	4066.47	2879.86	4714.07	6027.72	326.571	5077.21	4329.88	554.161	959.302	3874.39	1334.75	538.894	622.73
44.82_817.3603n	1	1	#23939	1	44.8235	817.36	0	AGDFLEAN		P01024	Complement C3 OS=Homo sapiens GN=C3 PE=1 SV=2	2.29298	CONTROL	CASE	0.0052446	96.5697	2075.18	1486.64	156.987	934.238	771.988	593.785	352.101	111.159	552.455	272.289	228.28	425.155	409.541	329.641	367.561	278.026	117.931	157.398	280.257	144.46	186.282	41.9931	28.655	458.033	146.73	238.147	53.9056	316.165	446.881	88.5424	458.489	360.224	80.488
20.10_2400.0309n	0	1	#24292	3	20.1023	2400.03	6.6051	LCRDELCRCAEENCFIQK	[2] Carbamidomethyl C|[7] Carbamidomethyl C|[9] Carbamidomethyl C|[14] Carbamidomethyl C	P01024	Complement C3 OS=Homo sapiens GN=C3 PE=1 SV=2	1.62426	CONTROL	CASE	0.00964286	41.0145	1641.78	982.687	363.997	756.5	1191.59	1642.52	1298.85	1156.12	1942.9	991.873	844.671	2080.35	1273.38	1656.17	1465.19	1396.96	1535.3	603.115	1132.79	1034.63	1067.9	705.393	658.231	695.932	1368.05	746.034	922.138	36.0713	662.701	467.026	926.702	567.609	984.147
43.47_823.4464n	1	1	#24362	1	43.4706	823.446	0	LVAYYTL		P01024	Complement C3 OS=Homo sapiens GN=C3 PE=1 SV=2	3.26354	CONTROL	CASE	0.0147971	116.791	2010.68	2514.52	2996.58	1091.78	540.08	478.29	801.374	78.4884	280.879	487.982	1076.09	310.057	205.508	215.7	364.104	145.593	73.2415	46.7558	268.437	167.017	487.395	63.792	220.512	685.313	185.628	574.532	297.653	64.6191	169.546	111.407	193.355	55.3255	15.3911
27.89_2470.1089n	1	1	#24381	3	27.8914	2470.11	6.6146	CAEENCFIQKSDDKVTLEER	[1] Carbamidomethyl C|[6] Carbamidomethyl C	P01024	Complement C3 OS=Homo sapiens GN=C3 PE=1 SV=2	2.54346	CASE	CONTROL	0.000340268	141.988	96.8413	104.609	52.7736	42.0262	64.9471	228.946	7330.26	4190.14	1193.18	1763.64	881.091	1594.41	862.185	524.484	715.134	600.115	344.599	2211.35	1069.69	1923.66	4684.66	4159.49	4923.91	5098.57	1755.78	5303.5	6423.43	1954.1	2348.58	3985.77	376.46	1093.92	1329.69
75.14_2471.1652n	1	1	#25014	2	75.135	2471.17	9.0322	GICVADPFEVTVMQDFFIDLR	[3] Carbamidomethyl C	P01024	Complement C3 OS=Homo sapiens GN=C3 PE=1 SV=2	49.3615	CONTROL	CASE	0.000373886	229.013	27.7285	0	16557.2	4247.62	2819.89	774.583	37.6581	0	158.131	368.184	742.05	253.587	2103.9	903.018	1271.25	626.307	227.418	57.9778	178.906	29.5944	101.504	21.4219	0.268088	2.11173	154.688	8.61339	14.5113	101.705	37.0067	0	31.0796	39.5311	18.4489
75.91_2471.1673n	1	1	#28179	2	75.9127	2471.17	8.9844	GICVADPFEVTVMQDFFIDLR	[3] Carbamidomethyl C	P01024	Complement C3 OS=Homo sapiens GN=C3 PE=1 SV=2	30.5701	CONTROL	CASE	0.0254189	280.908	6514.99	9468.78	832.137	25.5079	40.3798	9.00657	49.08	14.3533	39.7378	12.1535	25.8791	67.179	71.4185	9.00167	11.383	7.28865	12.1836	18.8441	25.6071	49.4723	0	13.7953	13.8588	45.5383	17.1313	46.1058	0	0	30.0147	28.6168	165.943	35.848	33.1853
45.55_1220.6128n	2	2	#43413,#25410	1,2	45.5534	1220.61	0	TSPYQIHFTK		P01024	Complement C3 OS=Homo sapiens GN=C3 PE=1 SV=2	1.7773	CONTROL	CASE	0.000332127	46.53	2624.92	2927.57	3057.05	1930.75	798.335	1216.62	1307.81	562.551	1538.42	1400.96	1279.13	1344.56	1845.82	1661.56	1065.17	944.402	1121.84	930.083	1027.03	691.403	863.077	795.903	457.52	1493.08	910.835	1071.62	465.917	753.581	1332.32	580.156	728.369	1252.18	440.063
46.74_799.4528n	1	1	#25777	1	46.7369	799.453	0	SLQLPSR		P01024	Complement C3 OS=Homo sapiens GN=C3 PE=1 SV=2	115.631	CONTROL	CASE	1.69192e-11	157.716	2364.6	1442.51	28.4645	930.18	523.528	66.2336	18.2775	41.1596	290.125	158.555	166.337	245.667	311.055	459.623	551.55	206.953	69.0565	18.6359	33.1871	0	0	0	0	0	7.30557	7.79889	4.15795	0	12.8897	0	0	17.4123	0
38.58_696.3598n	1	1	#25922	1	38.5754	696.36	0	IRYYT		P01024	Complement C3 OS=Homo sapiens GN=C3 PE=1 SV=2	2.50832	CONTROL	CASE	1.57732e-05	80.2945	817.817	847.246	408.683	568.408	631.763	404.574	475.619	263.655	585.709	515.197	730.923	473.582	461.559	289.671	250.218	346.953	158.428	267.429	178.109	73.5267	425.381	55.5244	32.4849	437.808	396.478	425.316	142.423	168.101	57.7417	82.0714	172.548	79.9157	45.8615
22.29_1024.5057n	0	1	#26176	3	22.2863	1024.51	---	TCNKFDLK	[2] Carbamidomethyl C	P01024	Complement C3 OS=Homo sapiens GN=C3 PE=1 SV=2	1.39775	CONTROL	CASE	0.048292	52.9579	587.287	639.505	86.5554	501.661	739.38	726.964	341.026	379.928	799.451	616.15	265.298	687.301	532.545	677.182	931.381	444.399	422.893	380.431	541.48	331.242	331.835	93.9897	198.5	522.403	539.44	361.869	262.056	740.921	712.935	105.394	329.255	478.779	319.966
46.20_916.4578n	1	1	#27078	1	46.1959	916.458	0	AEENIVSR		P01024	Complement C3 OS=Homo sapiens GN=C3 PE=1 SV=2	4.08943	CONTROL	CASE	0.000740219	84.3126	1723.35	1456.45	1655.35	663.067	398.241	302.684	83.3524	19.5009	544.877	339.827	708.745	396.427	708.742	572.861	582.393	388.377	342.929	422.403	165.309	47.747	76.4288	74.7021	16.8084	234.774	149.524	98.2089	0	240.321	213.515	45.4745	254.127	397.833	13.6663
13.79_700.2924n	1	1	#27192	1	13.7869	700.292	0	NRWED		P01024	Complement C3 OS=Homo sapiens GN=C3 PE=1 SV=2	2.45527	CONTROL	CASE	0.00506111	118.684	252.609	296.765	20.6876	332.131	305.176	440.06	62.4187	8.12677	351.529	202.502	397	661.522	368.143	577.75	1014.51	929.466	459.538	123.418	439.956	174.988	31.3283	8.17661	8.43528	19.7806	592.08	16.635	2.27713	514.649	309.242	16.1306	248.766	279.002	117.484
27.42_1753.9697n	1	1	#27341	2	27.418	1753.97	7.8359	RIPIEDGSGEVVLSRK		P01024	Complement C3 OS=Homo sapiens GN=C3 PE=1 SV=2	2.07805	CASE	CONTROL	0.00460575	72.0449	285.563	218.523	193.093	211.152	284.314	558.342	1111.32	391.09	666.553	950.324	481.056	1152.26	618.134	794.291	385.57	570.747	472.687	713.399	409.567	492.515	901.084	1014.65	590.739	2386.75	392.579	1481.67	674.447	775.803	955.017	1641.36	449.402	517.699	252.327
35.82_1609.8386n	0	1	#27556	2	35.8165	1609.84	0	LDGVQNPRAEDLVGK		P01024	Complement C3 OS=Homo sapiens GN=C3 PE=1 SV=2	1.7445	CASE	CONTROL	0.422488	95.3299	428.717	472.811	39.9681	483.787	203.652	635.194	2311.85	1036.13	320.648	446.655	668.504	318.305	120.571	365.758	214.62	551.89	1341.78	752.996	369.633	642.821	1225.86	3439.05	1487.89	119.324	267.038	2253.64	838.703	596.206	350.569	2054.12	116.989	116.822	39.3133
74.57_797.5372n	1	1	#32195	1	74.5742	797.537	0	LALLQLK		P01024	Complement C3 OS=Homo sapiens GN=C3 PE=1 SV=2	30.6031	CONTROL	CASE	0.000289099	359.433	0	0	80.2195	519.748	472.449	59.5411	0	0	17.3886	0	96.9418	43.2316	132.029	82.1806	109.416	174.041	37.1108	0	0	0	0	0	0	0	6.92384	0	0	46.4128	0	0	0	0	0
75.41_797.5400n	1	1	#28116	1	75.4055	797.54	0	LALLQLK		P01024	Complement C3 OS=Homo sapiens GN=C3 PE=1 SV=2	21.493	CONTROL	CASE	0.461115	412.311	1316.59	2325.28	0	0	0	0	0	0	0	0	0	0	0	0	0	0	0	0	0	0	0	0	0	0	0	0	0	0	0	0	151.608	0	0
74.57_684.4517n	1	1	#32109	1	74.5742	684.452	0	ALLQLK		P01024	Complement C3 OS=Homo sapiens GN=C3 PE=1 SV=2	8.51031	CONTROL	CASE	0.00478877	167.429	0	0	148.069	587.181	420.582	78.5485	0	0	61.5717	0	238.205	42.042	201.241	166.033	208.843	276.615	113.587	0	108.237	0	0	0	0	0	54.6545	0	0	80.4385	50.3812	0	0	58.4859	0
75.44_684.4525n	1	1	#28137	1	75.4393	684.453	0	ALLQLK		P01024	Complement C3 OS=Homo sapiens GN=C3 PE=1 SV=2	6.99781	CONTROL	CASE	0.533096	412.311	1299.44	2244.01	0	0	0.0609304	0	0	0	0	0	0	0	0	0	0	0	0	0	0	0	0	0	0	0	0	0	0	0	0	0	453.072	0	0
35.78_1821.9932n	1	1	#28294	2	35.7827	1821.99	7.3988	VLLDGVQNPRAEDLVGK		P01024	Complement C3 OS=Homo sapiens GN=C3 PE=1 SV=2	2.41013	CASE	CONTROL	0.350601	140.859	477.225	612.585	87.0994	337.761	152.249	55.4664	3266.03	1159.52	179.655	404.685	901.638	235.143	130.313	199.398	221.184	422.282	168.753	731.558	100.53	596.777	1578.66	1139.45	1823	25.4598	190.25	3628.7	1479.71	309.756	362.76	3387.4	241.729	83.8686	3.93772
24.30_2231.8802n	1	1	#28395	3	24.3013	2231.88	6.8476	CCEDGMRENPMRFSCQR	[1] Carbamidomethyl C|[2] Carbamidomethyl C|[15] Carbamidomethyl C	P01024	Complement C3 OS=Homo sapiens GN=C3 PE=1 SV=2	1.96461	CASE	CONTROL	0.0393459	117.423	198.379	239.557	600.846	66.7094	109.878	180.612	1255.01	492.941	56.0847	604.153	1315.44	295.587	668.345	609.964	658.016	890.561	655.453	3894.38	1047.92	1455.28	97.2852	4762.4	1785.22	254.366	766.029	291.846	1222.33	358.087	1099.88	3287.56	2621.44	1180.72	2198.76
71.88_1047.4457n	1	1	#28446	1	71.8828	1047.45	0	VQLSNDFDE		P01024	Complement C3 OS=Homo sapiens GN=C3 PE=1 SV=2	1.55319	CONTROL	CASE	0.171001	159.639	0	0	604.31	657.918	1352.65	500.222	39.241	10.6669	577.203	105.92	29.5417	382.913	352.36	493.934	173.577	71.0236	10.7553	0	14.1163	0	48.9656	0	0	414.139	74.9814	83.6592	0	426.03	507.161	0	232.552	202.302	0
72.86_1047.4466n	1	1	#34636	1	72.8634	1047.45	0	VQLSNDFDE		P01024	Complement C3 OS=Homo sapiens GN=C3 PE=1 SV=2	Infinity	CONTROL	CASE	0.178401	303.451	2424.56	1779.54	0	0	0	0	0	0	0	0	0	0	0	0	0	0	0	0	0	0	0	0	0	0	0	0	0	0	0	0	0	0	0
29.09_448.2304n	1	1	#29370	1	29.0947	448.23	0	TFIS		P01024	Complement C3 OS=Homo sapiens GN=C3 PE=1 SV=2	1.64784	CONTROL	CASE	7.88091e-05	38.3956	301.174	648.19	231.889	422.461	512.567	592.453	793.066	754.369	594.004	643.085	461.733	624.805	484.158	650.797	554.743	542.237	424.021	437.479	314.789	248.42	368.262	310.631	322.549	480.41	307.66	645.231	402.682	408.72	352.884	318.602	264.146	158.384	152.484
23.02_3080.5113n	1	1	#29890	4	23.0162	3080.51	5.7474	LGREGVQKEDIPPADLSDQVPDTESETR		P01024	Complement C3 OS=Homo sapiens GN=C3 PE=1 SV=2	3.66935	CASE	CONTROL	0.00333812	103.773	256.638	278.844	272.855	202.575	284.65	523.656	310.095	885.61	149.159	144.004	327.74	65.8832	90.4028	389.575	194.831	122.783	220.622	298.818	134.56	304.527	433.341	1600.67	2254.82	596.977	333.001	821.581	718.584	37.174	322.831	2844.69	321.481	355.715	195.931
41.96_1423.7793n	1	1	#29963	3	41.963	1423.78	---	PVTVTVHDFPGKK		P01024	Complement C3 OS=Homo sapiens GN=C3 PE=1 SV=2	2.88382	CONTROL	CASE	0.000193315	75.6891	1543.3	1632.95	1914.32	728.974	735.509	487.358	441.826	124.07	468.752	582.34	705.631	571.617	203.047	655.868	313.172	635.901	348.597	143.587	343.787	147.4	382.491	140.363	99.0434	424.578	173.588	317.019	37.5999	246.276	308.131	188.893	225.095	191.571	97.1741
11.16_926.3082n	1	1	#30300	2	11.1631	926.308	7.5411	CCEDGMR	[1] Carbamidomethyl C|[2] Carbamidomethyl C	P01024	Complement C3 OS=Homo sapiens GN=C3 PE=1 SV=2	13.5784	CASE	CONTROL	0.0555923	190.75	1.08415	11.7452	0	25.8694	0	0	43.1239	20.8397	0	0	21.2634	8.99704	1.03781	19.2236	21.3613	49.5715	12.4708	47.5945	228.348	0.457262	2.65171	21.5395	2.50719	27.3861	39.6805	0.802705	44.3856	46.1641	953.485	2.15926	13.7999	1655.39	1598.37
38.20_534.3147n	1	1	#30757	1	38.2035	534.315	0	AAFVK		P01024	Complement C3 OS=Homo sapiens GN=C3 PE=1 SV=2	5.62988	CONTROL	CASE	0.000773088	134.333	1090.64	1199.73	0	586.052	849.894	797.657	57.7349	34.7139	761.132	313.331	939.842	415.309	273.401	262.949	344.929	353.555	201.901	222.257	292.36	37.1012	11.5115	2.46912	18.4438	58.5013	179.109	29.9998	25.2968	103.133	116.623	0	238.765	176.318	0
58.59_915.4408n	1	1	#31927	1	58.5898	915.441	0	KHYLMWG		P01024	Complement C3 OS=Homo sapiens GN=C3 PE=1 SV=2	2.01091	CONTROL	CASE	0.0115125	179.467	459.723	412.688	177.167	835.133	696.074	729.496	58.886	0	957.226	318.264	55.9406	459.912	408.045	990.42	616.554	496.608	185.293	158.333	273.737	88.4991	9.38275	86.5719	0	136.473	319.043	21.4339	0	535.146	400.961	0	247.724	65.5288	152.601
72.90_730.4219n	1	1	#32135	1	72.8972	730.422	0	IEQTIK		P01024	Complement C3 OS=Homo sapiens GN=C3 PE=1 SV=2	Infinity	CONTROL	CASE	0.178459	306.021	2363.16	1582.42	0	0	0	0	0	0	0	0	0	0	0	0	0	0	0	0	0	0	0	0	0	0	0	0	0	0	0	0	0	0	0
42.77_674.3185n	1	1	#32961	1	42.7746	674.319	0	VHQYF		P01024	Complement C3 OS=Homo sapiens GN=C3 PE=1 SV=2	6.4182	CONTROL	CASE	0.000149728	142.168	929.542	1036.77	58.6794	498.959	662.214	455.052	22.3369	0	342.596	224.587	470.891	40.0048	357.329	142.499	285.454	359.577	124.426	37.5027	191.634	86.5172	0	0	0	6.18993	265.412	0	58.6299	98.5731	101.334	0	142.102	82.3289	28.8148
61.50_3982.9247n	1	1	#34011	4	61.5037	3982.92	6.969	HLIVTPSGCGEQNMIGMTPTVIAVHYLDETEQWEK	[9] Carbamidomethyl C	P01024	Complement C3 OS=Homo sapiens GN=C3 PE=1 SV=2	10.5248	CASE	CONTROL	0.8302	342.023	33.0565	7.91095	301.622	205.471	46.9677	62.1001	676.069	413.483	48.1694	304.302	387.771	26.7857	57.9047	59.4437	13.1565	51.2404	76.8778	11.0325	14.5721	2353.09	6.4815	110.26	0	13.447	62.0145	179.393	24.3372	109.877	22002.6	189.874	39.9092	7.34645	11.9195
53.71_2389.1972n	1	1	#34554	2	53.7144	2389.2	7.2876	EVVADSVWVDVKDSCVGSLVVK	[15] Carbamidomethyl C	P01024	Complement C3 OS=Homo sapiens GN=C3 PE=1 SV=2	11.9615	CONTROL	CASE	6.1176e-08	115.328	1399.21	326.384	2971.17	347.104	607.756	292.624	1134.36	258.782	1656.74	1934.48	1264.45	901.734	1495.32	1860.02	980.293	725.524	413.591	454.924	566.516	271.413	175.624	12.9329	7.76721	215.779	295.025	41.6329	7.35629	159.501	72.9132	13.4139	0	101.892	43.4661
58.93_1909.0406n	1	1	#34805	2	58.928	1909.04	7.8254	VVLVSLQSGYLFIQTDK		P01024	Complement C3 OS=Homo sapiens GN=C3 PE=1 SV=2	4.72209	CONTROL	CASE	0.036441	177.667	1997.48	3045.24	12833.8	3604.83	389.019	33.2629	33.3658	71.1948	34.7016	1250.42	3562.88	761.053	800.665	263.907	327.393	481.445	705.891	796.533	507.347	442.662	20.091	231.09	24.7457	22.3296	463.539	119.126	137.311	131.615	126.683	243.501	633.202	298.66	1205.73
46.94_2493.3630n	1	1	#35794	3	46.9398	2493.36	7.3752	ISLPESLKRIPIEDGSGEVVLSR		P01024	Complement C3 OS=Homo sapiens GN=C3 PE=1 SV=2	2.06828	CASE	CONTROL	0.846717	122.558	425.823	799.896	318.315	310.791	240.761	50.8549	1257.77	582.332	94.4393	370.403	400.85	417.06	164.51	126.498	215.067	136.637	25.3262	267.03	45.1751	118.987	833.731	1314.27	567.095	901.692	26.4094	1641.02	1045.91	82.741	42.7854	1559.24	93.9418	130.732	21.3186
72.90_1210.5127n	2	2	#35967,#106322	1,2	72.8972	1210.51	0	VQLSNDFDEY		P01024	Complement C3 OS=Homo sapiens GN=C3 PE=1 SV=2	23.055	CONTROL	CASE	0.857774	298.762	3177.23	2092.34	0	4.41599	15.1111	0	31.4037	4.2142	0	4.28968	30.3613	0	1.88688	0	0.00274169	7.45793	11.5891	0	12.7411	13.779	55.3941	9.31235	1.34137	1.11412	0	34.4901	19.1484	14.7612	2.4988	20.416	0	20.7323	1.66968
83.80_4315.3719n	1	1	#38630	3	83.8034	4315.37	6.8537	APSTWLTAYVVKVFSLAVNLIAIDSQVLCGAVKWLILEK	[29] Carbamidomethyl C	P01024	Complement C3 OS=Homo sapiens GN=C3 PE=1 SV=2	3.14843	CONTROL	CASE	0.0764964	121.454	0	0	37.6513	182.892	607.826	453.054	110.285	42.4631	505.354	465.293	26.971	137.887	278.59	295.013	821.142	110.674	147.34	9.77919	262.732	26.5614	40.2525	3.80532	0	56.1684	100.955	100.68	0	243.839	310.357	8.64017	0	192.973	38.3459
73.15_1748.9274n	1	1	#72569	3	73.1537	1748.93	7.3699	DMALTAFVLISLQEAK		P01024	Complement C3 OS=Homo sapiens GN=C3 PE=1 SV=2	26.0578	CONTROL	CASE	0.0134294	195.316	1088.52	1221.03	183.074	421.107	299.252	94.3035	0	23.8025	81.4781	9.38232	0	0	50.5507	29.921	9.96121	0	0	0	0	7.48071	33.4834	0	3.59395	25.5994	0	0	0	0	0	0	0.541491	9.22627	0
73.86_1748.9434n	1	1	#39595	2	73.8638	1748.94	7.998	DMALTAFVLISLQEAK		P01024	Complement C3 OS=Homo sapiens GN=C3 PE=1 SV=2	8.12912	CONTROL	CASE	0.0314446	256.384	824.893	2682.64	0	224.594	132.611	34.2537	22.1265	43.6837	10.3273	16.1272	25.3681	72.6347	95.5178	84.3228	85.1165	67.7446	51.6005	42.3562	67.7823	27.1422	51.7803	4.6056	16.703	14.0404	20.1125	0.318914	36.0163	22.2716	7.48802	33.9995	73.7067	0	43.6937
73.90_1748.9361n	1	1	#64808	3	73.8976	1748.94	6.7597	DMALTAFVLISLQEAK		P01024	Complement C3 OS=Homo sapiens GN=C3 PE=1 SV=2	14.275	CONTROL	CASE	0.585847	260.513	1865.39	2850.04	48.1324	331.832	189.89	0.79057	11.067	0	10.4211	0.42577	16.2821	5.27866	20.2773	32.6758	73.556	0.0655353	0.00933448	4.4721	23.1603	23.9247	22.9229	11.2676	18.1098	12.9074	0.0234211	5.70463	27.5782	0	36.6924	24.5381	34.9936	8.53436	0
38.24_3393.6168n	1	1	#39948	4	38.2373	3393.62	6.773	LESEETMVLEAHDAQGDVPVTVTVHDFPGKK	[7] Oxidation M	P01024	Complement C3 OS=Homo sapiens GN=C3 PE=1 SV=2	3.10541	CONTROL	CASE	0.000490351	96.7391	980.007	1054.7	4301.93	457.116	1026.56	1000.45	409.354	622.472	1193.75	810.848	4518.53	955.095	587.302	645.846	659.047	1300.23	319.093	1151.18	861.392	706.151	964.561	43.9175	6.57383	302.768	596.206	672.24	498.759	485.137	707.903	38.5195	378.276	509.916	352.186
20.31_1767.8161n	1	1	#40483	2	20.3052	1767.82	0	EETKENEGFTVTAEGK		P01024	Complement C3 OS=Homo sapiens GN=C3 PE=1 SV=2	1.80398	CONTROL	CASE	0.0173897	50.9828	1573.67	1029.03	164.027	510.502	933.911	748.299	219.36	120.476	693.125	555.888	611.878	601.604	967.244	1098.04	1231.95	1076.57	988.396	365.003	916.518	583.022	405.363	532.805	479.341	306.111	563.161	289.956	250.131	491.639	423.173	197.52	785.01	650.675	262.445
45.65_1032.5334n	1	1	#40908	1	45.6549	1032.53	0	PYQIHFTK		P01024	Complement C3 OS=Homo sapiens GN=C3 PE=1 SV=2	3.00889	CONTROL	CASE	0.0121069	112.491	834.732	783.286	904.11	212.633	123.782	65.6063	186.13	25.015	228.35	159.075	328.347	173.425	237.447	142.857	86.1188	102.667	24.0657	19.2791	49.1424	21.6178	19.3304	57.9944	8.49598	303.396	33.7752	248.709	30.206	93.5311	66.8295	91.9192	60.0283	126.347	0
37.12_3047.4565n	1	1	#41151	3	37.1214	3047.46	6.8709	IHWESASLLRSEETKENEGFTVTAEGK		P01024	Complement C3 OS=Homo sapiens GN=C3 PE=1 SV=2	1.04953	CONTROL	CASE	0.875431	175.644	198.024	189.864	0	56.4009	132.215	147.157	2986.28	1871.4	539.186	798.099	63.7101	516.692	50.4032	140.16	69.4442	8.57882	55.8059	268.076	98.3767	219.737	932.343	420	16.8167	1572.41	269.653	1354.62	603.665	75.7156	28.0805	566.195	13.8804	63.8518	99.4782
75.41_910.6249n	1	1	#41914	1	75.4055	910.625	0	LLALLQLK		P01024	Complement C3 OS=Homo sapiens GN=C3 PE=1 SV=2	Infinity	CONTROL	CASE	0.199105	419.736	617.314	22.8782	0	0	0	0	0	0	0	0	0	0	0	0	0	0	0	0	0	0	0	0	0	0	0	0	0	0	0	0	0	0	0
60.37_2694.2228n	1	1	#44416	2	60.3681	2694.22	7.7797	YYGGGYGSTQATFMVFQALAQYQK	[14] Oxidation M	P01024	Complement C3 OS=Homo sapiens GN=C3 PE=1 SV=2	2.80487	CONTROL	CASE	0.00508743	199.704	689.014	703.795	36.7608	556.743	459.405	123.835	88.433	0	416.464	591.13	8269.96	445.252	1194.86	466.508	978.605	2192.45	102.495	33.7229	276.018	154.203	26.3703	8.48217	0	0	160.077	0	0	1735.95	1387.05	0	1015.33	363.106	75.766
64.87_2694.2344n	1	1	#43144	3	64.8715	2694.23	7.8069	YYGGGYGSTQATFMVFQALAQYQK	[14] Oxidation M	P01024	Complement C3 OS=Homo sapiens GN=C3 PE=1 SV=2	2.34893	CONTROL	CASE	0.0137889	89.0605	169.596	379.019	88.7672	271.161	1235.16	1556	110.399	34.4907	334.281	389.136	288.106	1786.04	1081.41	307.642	1017.12	307.226	852.367	446.548	695.698	185.902	420.896	28.9254	15.5673	118.577	230.589	561.359	234.236	63.126	101.023	23.9337	731.765	161.837	417.022
32.50_893.3905n	1	1	#43574	1	32.4962	893.391	0	LEESCTR	[5] Carbamidomethyl C	P01024	Complement C3 OS=Homo sapiens GN=C3 PE=1 SV=2	2.41316	CONTROL	CASE	0.00267099	99.7472	617.597	396.817	9.87442	173.248	284.194	135.079	58.2003	40.0169	183.892	239.879	259.803	168.332	217.789	232.691	399.936	354.539	343.445	270.365	285.409	86.2965	90.3194	16.8769	15.7006	69.934	188.486	49.5299	79.9082	264.165	293.071	12.0804	319.57	93.7491	89.1572
72.90_1638.7541n	1	1	#45072	2	72.8972	1638.75	0	VQLSNDFDEYIMAI		P01024	Complement C3 OS=Homo sapiens GN=C3 PE=1 SV=2	1.30849	CONTROL	CASE	0.78162	224.518	1859.65	1110.68	149.931	81.773	16.9655	17.9995	84.3532	60.9294	65.9553	45.5119	67.2364	83.4015	92.1092	46.1133	22.7712	34.9526	75.528	4.64094	40.8912	46.2063	180.023	84.7051	564.388	56.0712	95.4861	708.526	76.2844	31.0453	0	520.957	0	76.1013	60.3577
72.88_1045.5830n	2	2	#46764,#129694	1,2	72.8803	1045.58	0	IMAIEQTIK		P01024	Complement C3 OS=Homo sapiens GN=C3 PE=1 SV=2	Infinity	CONTROL	CASE	0.12627	306.04	2097.09	1380.06	0	0	0	0	0	0	5.44575	0	0	0	0	0	0	0	0	0	0	0	0	0	0	0	0	0	0	0	0	0	0	0	0
53.00_1036.5195n	1	1	#48420	1	53.0043	1036.52	0	AGYALAQMGR		P01024	Complement C3 OS=Homo sapiens GN=C3 PE=1 SV=2	6.62394	CONTROL	CASE	1.2271e-05	95.8086	1035.72	618.068	172.241	114.193	512.353	329.713	278.532	99.4455	370.57	182.821	116.964	40.9745	154.802	454.454	216.93	80.2693	83.368	99.4898	70.6585	72.0699	96.8494	14.3584	29.2277	111.578	13.7498	14.8737	11.2901	45.6574	105.791	21.4477	0	34.5336	79.0064
74.78_1082.5428n	1	1	#49798	1	74.7771	1082.54	0	TTDFIPSFR		P01024	Complement C3 OS=Homo sapiens GN=C3 PE=1 SV=2	11.6787	CONTROL	CASE	0.482803	412.311	498.026	780.618	0	0	0	0	0	0	0	0	0	0	0	0	0	0	0	0	0	0	0	0	0	0	0	0	0	0	0	0	97.9604	0	0
30.82_1944.9697n	1	1	#51252	2	30.8195	1944.97	7.5285	RPQDAKNTMILEICTR	[14] Carbamidomethyl C	P01024	Complement C3 OS=Homo sapiens GN=C3 PE=1 SV=2	4.02825	CONTROL	CASE	0.141021	154.419	1189.7	1572.05	0	657.414	962.491	149.716	95.216	294.789	91.3054	82.5503	33.7975	46.7205	69.9941	43.7859	90.5993	6.19203	20.7991	82.7499	132.435	104.107	10.091	44.8235	109.318	229.532	3.97856	62.5052	37.5406	67.1984	15.6491	43.4892	68.9784	0	7.87684
11.47_1679.6516n	1	1	#55043	4	11.4675	1679.65	0	KCCEDGMRENPMR	[2] Carbamidomethyl C|[3] Carbamidomethyl C|[7] Oxidation M|[C-term] Dehydrated	P01024	Complement C3 OS=Homo sapiens GN=C3 PE=1 SV=2	6.59225	CASE	CONTROL	2.20469e-07	194.949	0.0379095	3.37483	0	5.67895	0	135.928	18.5419	10.741	5.99701	5.39197	7.08723	155.104	16.7504	3.80603	75.6374	111.748	0	8.16328	409.642	528.14	249.206	623.099	507.755	253.544	193.418	356.631	495.192	382.637	575.828	400.378	54.39	262.939	254.102
35.31_1895.0162n	1	1	#69908	2	35.309	1895.02	6.9657	NKFVTVQATFGTQVVEK		P01024	Complement C3 OS=Homo sapiens GN=C3 PE=1 SV=2	13.7097	CONTROL	CASE	2.53409e-05	232.094	174.363	782.849	4672.72	379.529	73.0287	41.5968	80.0042	36.2935	200.096	87.1026	754.004	132.971	117.217	182.759	301.119	303.486	11.9416	200.698	28.9771	61.8583	79.493	25.2276	13.2252	0.00298177	83.2658	1.21406	6.86906	136.093	38.1983	9.778	0	16.8286	7.76903
49.31_2493.1190n	1	1	#71416	2	49.3126	2493.12	7.1658	DYAGVFSDAGLTFTSSSGQQTAQR		P01024	Complement C3 OS=Homo sapiens GN=C3 PE=1 SV=2	20.2084	CONTROL	CASE	0.145499	289.207	442.108	692.653	27.6668	33.6213	28.495	0	0	0	0	8.59225	7.22742	0	0	0	0	0	0	0	0	0	0	8.40641	4.59851	3.58072	0	0	0	0	0	38.3321	0	0	0
74.57_981.6541n	1	1	#73324	1	74.5742	981.654	0	ALLALLQLK		P01024	Complement C3 OS=Homo sapiens GN=C3 PE=1 SV=2	Infinity	CONTROL	CASE	0.00593106	227.237	0	0	0	180.012	168.946	15.4778	0	0	0	0	14.144	0	24.3304	20.3347	0	28.1473	0	0	0	0	0	0	0	0	0	0	0	0	0	0	0	0	0
26.45_563.2420n	1	1	#74811	2	26.4514	563.242	---	GEACK	[4] Carbamidomethyl C	P01024	Complement C3 OS=Homo sapiens GN=C3 PE=1 SV=2	1.79884	CASE	CONTROL	0.300198	77.5815	11.2847	7.8807	62.7442	8.18569	35.1399	23.4479	183.61	147.849	84.7778	97.6231	49.3806	111.823	28.9152	82.0708	42.7581	47.431	35.0371	30.8941	85.1096	115.795	101.417	175.925	241.209	196.472	38.8808	200.943	158.776	64.6806	111.636	0	8.52633	49.5614	54.5735
65.74_1095.5782n	1	1	#83624	1	65.7366	1095.58	0	FQALAQYQK		P01024	Complement C3 OS=Homo sapiens GN=C3 PE=1 SV=2	Infinity	CONTROL	CASE	0.178322	299.609	186.836	179.214	0	0	0	0	0	0	0	0	0	0	0	0	0	0	0	0	0	0	0	0	0	0	0	0	0	0	0	0	0	0	0
60.17_2856.4064n	1	1	#85449	3	60.1652	2856.41	6.9672	HYLMWGLSSDFWGEKPNLSYIIGK	[4] Oxidation M	P01024	Complement C3 OS=Homo sapiens GN=C3 PE=1 SV=2	1.78666	CONTROL	CASE	0.0314944	165.458	84.7198	517.664	155.719	495.639	280.161	224.334	399.48	84.9817	252.825	241.887	3291.36	271.029	333.887	147.69	322.754	763.675	90.5309	77.3508	169.377	227.777	39.546	376.272	64.6823	26.521	70.8298	64.9824	49.4151	823.649	1075.9	18.7962	342.188	109.345	74.7203
67.01_1076.4817n	1	1	#118830	1	67.0075	1076.48	0	TNPDGSPAYR		P01024	Complement C3 OS=Homo sapiens GN=C3 PE=1 SV=2	Infinity	CONTROL	CASE	0.000930925	203.9	0	44.2547	450.008	185.307	59.4929	86.2996	0	0	0	0	0	21.3542	0	125.766	9.50482	31.8393	0	0	0	0	0	0	0	0	0	0	0	0	0	0	0	0	0
66.35_2768.5859n	0	2	#422,#4472	3,4	66.3453	2768.59	9.2883	LLLFSPSVVHLGVPLSVGVQLQDVPR		P0C0L4	Complement C4-A OS=Homo sapiens GN=C4A PE=1 SV=2	1.28812	CASE	CONTROL	0.829444	90.8285	131018	186633	250548	141811	239018	351192	133009	91565.9	685473	352407	201324	113501	169915	407738	147966	205951	125239	283443	189698	207225	226611	93288.3	72678.7	427625	178971	151547	87641.9	705286	838591	122952	154308	528336	191921
23.52_386.2678n	1	1	#600	1	23.5235	386.268	0	LVR		P0C0L4	Complement C4-A OS=Homo sapiens GN=C4A PE=1 SV=2	1.01293	CONTROL	CASE	0.941574	26.7936	23011	27121	10404.9	16519	31890.8	29346.6	22652.4	23239	37617.1	33234.9	28411.6	26146.5	29177.4	39023.9	27203.2	34712.6	33832.4	21505.2	24453.8	27765.1	27635.5	27548.3	20556.5	42439.7	22776.7	33029.1	15269.2	35942.2	29076.7	19222.4	27982.9	36838	22625.3
24.77_386.2675n	0	1	#1251	1	24.7747	386.267	0	LVR		P0C0L4	Complement C4-A OS=Homo sapiens GN=C4A PE=1 SV=2	1.24718	CONTROL	CASE	0.0926889	30.7347	21732.8	21948.5	4943.89	21374.4	17673.5	13911.1	16638	9375.89	17482.5	12270.8	29901.1	16660.2	21195.4	17447	19638.8	24859.4	16684.1	17831.4	17855.6	15519.5	12578.5	14770.8	14174.8	12032.2	17733.5	13081	12990.1	15346	16332.2	10371.1	25683.4	13723.9	15776.6
61.84_4864.2967n	0	1	#9254	5	61.8419	4864.3	7.9953	LRLEPGKEYLIMGLDGATYDLEGHPQYLLDSNSWIEEMPSER		P0C0L4	Complement C4-A OS=Homo sapiens GN=C4A PE=1 SV=2	8.14004	CASE	CONTROL	0.722579	367.144	2052.06	2306.81	1007.47	1894.94	1271.44	531.825	742.971	246.067	601.345	1466.74	564.314	597.985	548.75	695.379	291.443	366.021	329.689	189.34	279.622	3677.23	35.452	639.298	34.4017	526.911	300.098	1514.24	161.709	2097.16	104348	136.655	433.628	596.847	242.424
63.76_4864.2938n	0	1	#624	5	63.7556	4864.29	8.6698	LRLEPGKEYLIMGLDGATYDLEGHPQYLLDSNSWIEEMPSER		P0C0L4	Complement C4-A OS=Homo sapiens GN=C4A PE=1 SV=2	1.06851	CASE	CONTROL	0.388503	63.0994	99890.6	165145	100035	107017	139653	123485	118658	111230	145464	169413	110030	68925.3	109726	164931	93348	62354.3	68382.2	80475.3	61532.6	36279.9	126549	11182.2	34863.1	147466	61735.1	180877	57287.5	195862	10036.7	186142	99311.8	185982	92763.5
43.30_2626.1601n	0	1	#630	3	43.3016	2626.16	8.8941	VQQPDCREPFLSCCQFAESLR	[6] Carbamidomethyl C|[13] Carbamidomethyl C|[14] Carbamidomethyl C	P0C0L4	Complement C4-A OS=Homo sapiens GN=C4A PE=1 SV=2	1.05162	CASE	CONTROL	0.564582	34.946	96380	88504.8	70031.1	46846.6	115531	125045	134940	45195.7	143190	132959	138787	61056.9	58780.6	102327	89166.2	68367.9	73926.9	65900.9	85962.4	123072	63858.9	115237	98856.1	131859	32461.7	118086	81810	71829.6	117429	117894	84707.7	105864	93831.1
62.76_2482.2796n	0	2	#793,#640	2,3	62.7552	2482.28	9.295	VTASDPLDTLGSEGALSPGGVASLLR		P0C0L4	Complement C4-A OS=Homo sapiens GN=C4A PE=1 SV=2	1.13541	CONTROL	CASE	0.271873	82.5363	153060	226821	188842	100503	177568	113840	35911.4	19675.1	162798	96290.4	154385	57996.6	110468	166106	79438.9	111300	74624.6	45209.4	46943	52231.2	32438.7	54240.8	22489.4	119097	36601.5	87354.9	19490.3	143710	241129	67800.3	247916	124072	67968
59.89_1629.9776n	0	2	#667,#1296	2,3	59.8947	1629.98	9.271	HLVPGAPFLLQALVR		P0C0L4	Complement C4-A OS=Homo sapiens GN=C4A PE=1 SV=2	1.33973	CONTROL	CASE	0.0370446	84.2011	267369	284720	174281	145656	346075	238734	63154.3	33977.4	298288	166192	136605	152679	174798	298471	203843	205359	176686	113256	140690	140891	47309.2	35331.5	27330.3	192195	64345.6	76578.9	21901.8	377981	350056	62075.7	219039	205751	159951
15.00_1399.6967n	0	2	#838,#8471	2,3	14.9972	1399.7	8.5852	EAPKVVEEQESR		P0C0L4	Complement C4-A OS=Homo sapiens GN=C4A PE=1 SV=2	1.34265	CASE	CONTROL	0.022611	43.082	18352.7	16902.2	13666.7	10958.2	34601.4	42977.6	76407.6	52613.3	62677.1	48712.5	45315.2	53515.7	41287.2	69520.3	37787.3	45259	41269.8	59419.8	36544.7	54735	56950	91426.7	69362.2	85130.5	23623.8	69939.7	81184.5	41053.5	49917.5	59708.3	39116.8	49372	47713.9
44.32_2777.3439n	0	2	#2397,#892	3,4	44.3163	2777.34	6.3316	STQDTVIALDALSAYWIASHTTEER		P0C0L4	Complement C4-A OS=Homo sapiens GN=C4A PE=1 SV=2	1.08549	CASE	CONTROL	0.546198	52.8954	131729	79564	18519.7	228089	118033	219145	184320	91006.1	199407	60003.2	75712.8	60201	92094.2	92474.9	125215	84176.5	33833.5	137487	163006	94054.1	177873	36243.3	102095	121458	147040	161510	326299	123231	94275.5	178195	127639	88002.7	124272
44.32_2777.3702n	0	1	#1267	5	44.3163	2777.37	---	STQDTVIALDALSAYWIASHTTEER		P0C0L4	Complement C4-A OS=Homo sapiens GN=C4A PE=1 SV=2	1.00314	CASE	CONTROL	0.878802	47.3726	111872	63017.1	22625.3	163683	84611.3	142182	125910	61037.5	124617	43489.9	53829.2	47968.1	72559.1	65606.2	84703.8	60126.1	30212	83502.8	106204	72877.6	121840	30894.9	67261.9	82948.5	94278.8	114040	179994	80978.2	65189.1	109844	77233.4	63604.6	84620.7
75.71_2612.4011n	0	2	#898,#20985	3,4	75.7099	2612.4	8.8815	LHLETDSLALVALGALDTALYAAGSK		P0C0L4	Complement C4-A OS=Homo sapiens GN=C4A PE=1 SV=2	1.80594	CONTROL	CASE	0.214577	83.9915	5437.36	513.298	119365	42051.6	92847	45692.5	10825.3	4649.38	50877.7	33324.2	37866.9	26345.2	84375.8	95095.3	58253.2	54035.4	36981.1	15030.3	30360	21205.9	11537.6	13538	7620.56	33152.7	22774.9	15073.4	5891.83	71740.3	53315.5	13744.5	1383.12	58881.5	33937.6
76.42_2612.4004n	0	2	#13695,#33417	2,4	76.4201	2612.4	8.8891	LHLETDSLALVALGALDTALYAAGSK		P0C0L4	Complement C4-A OS=Homo sapiens GN=C4A PE=1 SV=2	2.27021	CONTROL	CASE	0.299476	410.377	13554.9	19467.8	19.7562	9.45625	3.82052	3.5205	0	0	0	12.4496	23.8464	0	11.1934	0	49.9523	0	0	0	0	0	0	9.19398	11.5298	0	0	0	16.3117	0	0	0	13010	0	0
76.39_2612.4246n	0	1	#3905	3	76.3863	2612.42	8.8891	LHLETDSLALVALGALDTALYAAGSK		P0C0L4	Complement C4-A OS=Homo sapiens GN=C4A PE=1 SV=2	1.58853	CONTROL	CASE	0.874495	242.622	102044	107036	1601.56	1188.53	3991.33	1664.2	2155	6444.35	3473.74	3598.29	3578.81	4034.68	3998.33	4076.22	3177.13	3525.46	5440.43	2681.09	3260.92	3227.53	3477.04	2698.32	4223.74	3601.13	4103.78	2589.93	2376.84	4102.17	4508.25	2955.77	92056.6	5690.72	4937.7
76.39_2612.4142n	0	1	#40465	3	76.3863	2612.41	8.4262	LHLETDSLALVALGALDTALYAAGSK		P0C0L4	Complement C4-A OS=Homo sapiens GN=C4A PE=1 SV=2	1.74704	CONTROL	CASE	0.319527	335.513	149.186	2548.65	0	455.076	9.569	0	5.70218	1.3597	0	0	0	3.87286	6.61688	12.4863	77.0923	0	0	0	42.0841	10.0897	39.8544	0.941036	0	0.272069	0	24.1067	18.8008	90.4637	0	30.3363	1021.1	201.951	64.4787
54.00_2533.3121n	0	3	#2107,#913,#1740	3,4,5	53.9962	2533.31	6.1406	DDPDAPLQPVTPLQLFEGRRNR		P0C0L4	Complement C4-A OS=Homo sapiens GN=C4A PE=1 SV=2	1.58308	CASE	CONTROL	0.0060821	58.9824	54536.9	27111.5	42431.7	30662.7	75027.1	110281	306956	200458	116175	323919	136719	166919	172367	124662	172971	90097.7	136858	179808	204406	233579	329048	66580.6	218268	262550	107199	170105	234914	223186	171305	337636	164456	139479	291761
31.62_2754.2717n	0	1	#914	3	31.617	2754.27	5.8086	VQQPDCREPFLSCCQFAESLRK	[6] Carbamidomethyl C|[13] Carbamidomethyl C|[14] Carbamidomethyl C	P0C0L4	Complement C4-A OS=Homo sapiens GN=C4A PE=1 SV=2	1.2991	CONTROL	CASE	0.0134911	44.1352	286259	277722	122328	240442	336511	363029	331753	217818	363440	265634	236981	447823	259343	331101	318967	246651	212495	245896	224651	186602	202430	80448.1	132560	296322	238070	212793	198836	348940	435440	140841	235260	192178	159230
31.75_2754.2554n	0	1	#8055	2	31.7523	2754.26	5.8086	VQQPDCREPFLSCCQFAESLRK	[6] Carbamidomethyl C|[13] Carbamidomethyl C|[14] Carbamidomethyl C	P0C0L4	Complement C4-A OS=Homo sapiens GN=C4A PE=1 SV=2	1.41025	CONTROL	CASE	0.0218411	39.9453	26942.2	26085.5	6461.66	20596.7	36925.4	41340.1	45132.1	30150.7	42025.9	29752.5	25041.6	52763.9	26137.3	41659	32423.1	31021.5	23181.7	25443.3	21040.5	20516.8	19719.3	8855.2	16173.1	30444.4	15784.5	20002.3	18543.2	33034	36398.6	15074.9	30517	20615.2	15885.7
38.71_2754.2670n	0	1	#3040	4	38.7107	2754.27	8.3405	VQQPDCREPFLSCCQFAESLRK	[6] Carbamidomethyl C|[13] Carbamidomethyl C|[14] Carbamidomethyl C	P0C0L4	Complement C4-A OS=Homo sapiens GN=C4A PE=1 SV=2	1.11651	CASE	CONTROL	0.222184	42.476	14642	12175.3	11968	8522.04	27552.9	27719.8	29994.3	21198.8	32000.5	28475.5	31095.6	12901	13697.4	21162	11366.4	17449.3	14062.5	35545.6	13491.7	20561.1	25548.8	30693.2	35256.1	27795.1	13493.9	35472.5	22720	14575.5	18981.7	22751.4	14031.2	18715.6	19586
38.74_2754.2502n	0	1	#9482	3	38.7447	2754.25	8.2681	VQQPDCREPFLSCCQFAESLRK	[6] Carbamidomethyl C|[13] Carbamidomethyl C|[14] Carbamidomethyl C	P0C0L4	Complement C4-A OS=Homo sapiens GN=C4A PE=1 SV=2	1.85154	CASE	CONTROL	0.218757	88.1692	800.957	494.427	1656.3	53.3188	1914.4	2159.62	544.465	5284.42	4970.39	2419.01	4265.55	1011.77	780.406	2458.14	407.033	1359.62	3546	8131.48	2660.97	3014.48	3490.78	7695.42	8302.21	7474.76	719.175	7626.66	5068.2	130.94	5222.12	2931.53	975.551	5630.78	3839.59
57.46_2084.1593n	0	3	#2841,#923,#42689	2,3,4	57.4626	2084.16	9.4312	ASAGLLGAHAAAITAYALTLTK		P0C0L4	Complement C4-A OS=Homo sapiens GN=C4A PE=1 SV=2	1.75685	CONTROL	CASE	0.0104788	77.9517	98436.7	115811	98155.3	66155	80731.3	76288.4	14491.8	8326.15	70398.3	41607	72714.3	33737.5	57351.1	85151.1	56305.6	62637	40956.6	19887.3	31912.7	18146.2	12677.1	7326.08	14286.4	27222.7	28203.7	17287.2	16429.1	60145.4	66605.1	13822.6	100237	58180.4	44955.2
24.30_1258.6296n	0	2	#10778,#956	1,2	24.3013	1258.63	9.0815	EMSGSPASGIPVK		P0C0L4	Complement C4-A OS=Homo sapiens GN=C4A PE=1 SV=2	1.88572	CONTROL	CASE	0.000816979	62.8209	66279.6	96360.1	34426.5	44507.9	104867	66817.7	16454.6	14643.4	83870.2	33519.2	42745.5	39125	46377.7	79828.9	54924.6	63313.7	40059.7	32004.7	40017.8	24882.5	11950.7	12759.3	10819.6	26380.7	26790.2	20267.2	12792.7	58609.7	51684.2	13640.4	70720	36864.2	27506.1
63.05_3279.8994n	0	1	#972	4	63.0455	3279.9	8.4726	LLLFSPSVVHLGVPLSVGVQLQDVPRGQVVK		P0C0L4	Complement C4-A OS=Homo sapiens GN=C4A PE=1 SV=2	3.16756	CASE	CONTROL	0.000102787	119.919	8737.51	19438.9	2500.64	7202.81	3740.64	11628.8	252961	196610	31340.8	137372	55698.8	40550.9	59188.5	56745.3	27816.3	25485.5	32992.7	61513.3	38765.8	141343	167826	180564	116151	272096	17232.2	397865	99119	113728	324515	413941	51536.1	115105	77597.6
39.64_2573.3628n	0	1	#3572	3	39.6437	2573.36	8.4354	LTVAAPPSGGPGFLSIERPDSRPPR		P0C0L4	Complement C4-A OS=Homo sapiens GN=C4A PE=1 SV=2	2.761	CONTROL	CASE	0.00112236	86.2682	31490.6	39167.3	18764.5	11495	41461.5	28181.8	3478.73	984.388	30181.5	11095.7	12707.3	8542.06	10112.3	25022.9	14755.4	14904.9	9180.58	6787.28	9501.89	4514.41	2432	2062.19	754.893	8811.49	3953.77	4557.09	506.953	17384.3	10013.5	1987.34	17728.7	10699.8	7446.54
39.71_2573.3881n	0	1	#1019	4	39.7113	2573.39	8.4354	LTVAAPPSGGPGFLSIERPDSRPPR		P0C0L4	Complement C4-A OS=Homo sapiens GN=C4A PE=1 SV=2	2.33466	CONTROL	CASE	0.000178003	56.6665	101151	129219	106491	54277.6	126916	95228.8	24449.8	14275.8	102841	45734	48337.5	35833.6	41682.2	77457.8	52365.8	52087.9	36909.9	28523.8	39502.5	23138.5	19816.8	14173.3	10131.6	40668.1	21831.7	22420.1	8160.44	57367.9	43493.9	15044.9	51381.2	42579.6	29411.8
59.07_2691.4464n	0	2	#1450,#1020	3,4	59.0661	2691.45	8.9809	VDFTLSSERDFALLSLQVPLKDAK		P0C0L4	Complement C4-A OS=Homo sapiens GN=C4A PE=1 SV=2	1.23146	CONTROL	CASE	0.0501719	79.4531	138929	121024	143444	180225	236457	214260	139681	43551.1	255841	300788	158151	168515	168737	262593	184226	132699	155080	102319	136364	202527	55333.9	80185.3	19816.8	180435	102495	57220	23621.1	222017	337257	67668.9	127043	212419	150261
22.96_1082.5737n	0	2	#1021,#1726	2,3	22.9626	1082.57	9.177	SCGLHQLLR	[2] Carbamidomethyl C	P0C0L4	Complement C4-A OS=Homo sapiens GN=C4A PE=1 SV=2	1.35093	CONTROL	CASE	0.0249425	56.8099	68042.4	69260.8	34301.5	46323.5	87139.4	69142.1	25427.2	18429.1	86841.4	51924.3	47742.4	47015.7	60718	86251.2	62768.8	63158.4	62445.7	47482.1	62132.4	43211.5	25847.7	19070	15071.3	54503.1	33801.7	29350.1	21848.1	73369.2	84092.3	18419.6	75166.7	64985.9	61635.9
22.93_1082.5589n	0	1	#6186	1	22.9288	1082.56	---	SCGLHQLLR	[2] Carbamidomethyl C	P0C0L4	Complement C4-A OS=Homo sapiens GN=C4A PE=1 SV=2	1.39904	CONTROL	CASE	0.0839197	84.8764	7219.31	4567.49	481.698	2400.87	7976.47	6476.75	1242.03	616.431	7735.55	4208.04	3795.19	5014.71	5142.01	7375.14	6058.34	6561.41	6111.88	3598.88	4570.93	2905.08	1865.6	364.825	451.667	3043.96	2447.62	1280.58	679.381	6471.11	7690.72	759.52	7603.98	5785.06	4956.07
17.09_1051.4627n	0	2	#2195,#1043	1,2	17.0897	1051.46	9.0145	GLQDEDGYR		P0C0L4	Complement C4-A OS=Homo sapiens GN=C4A PE=1 SV=2	1.08158	CONTROL	CASE	0.45686	29.013	38275.5	56206	22527.4	22651.5	52636.5	49196	51386.8	33305.7	68264.2	48811.3	51106.6	43214.4	48616.3	70332.2	41038	49650	41268.2	59273.9	33463.5	37845.4	34859.2	34970.7	28834.3	55414.8	23311.1	38579.5	30508.7	43398.6	63265.7	37075.9	62178.8	55017.7	53230.7
22.79_434.2680n	1	1	#1161	1	22.7936	434.268	0	FLR		P0C0L4	Complement C4-A OS=Homo sapiens GN=C4A PE=1 SV=2	1.92983	CONTROL	CASE	0.00475617	83.4958	17095.3	21534.5	5514.79	8991.51	27642.2	19141.9	2927.21	1881.67	27271.7	10904.5	13681.2	8658.85	14798.2	28839.6	19870.4	21371.3	17320.7	10251.1	12111.9	8388.15	2671.83	2243.72	1313.28	8165.18	6628.56	3353.07	1046.55	16250.2	19017.9	2050.88	14140.2	17150.4	12104.7
27.47_968.5027n	0	2	#2877,#1187	1,2	27.4687	968.503	8.6979	VEYGFQVK		P0C0L4	Complement C4-A OS=Homo sapiens GN=C4A PE=1 SV=2	1.11731	CONTROL	CASE	0.273252	28.8879	40544.2	67149.9	27212.3	26446.3	65966.1	51150	48537	33676.1	75295.5	57828.1	55552.1	44017.6	53239.3	75447.6	45687.4	57702.1	49288	58849	40381	38454.9	40094.8	41192.6	27727.8	65088.2	29817.4	45368.8	38153	59917.7	73626.6	41268	64465.5	41280.9	55666.5
61.57_2052.1236n	0	2	#2283,#1245	2,3	61.5714	2052.12	6.1358	VFREFHLHLRLPMSVR	[13] Oxidation M	P0C0L4	Complement C4-A OS=Homo sapiens GN=C4A PE=1 SV=2	1.6931	CONTROL	CASE	0.0137629	72.9568	107635	147941	34047.4	99581.8	73398.2	57082	40410	24586	28608.1	125838	84262.6	48989.6	138666	95290.4	119471	36935	45303.1	23394.8	152790	34942.9	21357	14254.2	21530.5	37048.1	52075.3	33200.1	35140.5	98332.4	32622.7	21731.1	131868	31357.7	49780.6
14.56_1190.6455n	0	2	#1286,#2718	2,3	14.5647	1190.65	8.9209	LGQYASPTAKR		P0C0L4	Complement C4-A OS=Homo sapiens GN=C4A PE=1 SV=2	1.62788	CASE	CONTROL	0.0108444	68.5417	2632.73	2525.14	8126.48	2775.45	7180.58	16251.8	64259.6	45135.3	28882.6	34585.2	44040.9	28275.9	22132.6	42253.4	20982.2	23543.5	23492	50032.8	20517.1	43965	48114	85110.8	52112.2	60931.2	10819.2	58854.3	51418.3	20001.5	34019.1	45995.3	25834	27188.3	33276.6
50.12_2550.1514n	0	2	#1291,#2432	2,3	50.1243	2550.15	8.94	TLEIPGNSDPNMIPDGDFNSYVR		P0C0L4	Complement C4-A OS=Homo sapiens GN=C4A PE=1 SV=2	1.2009	CONTROL	CASE	0.199235	39.9346	85651.1	139543	44359.6	32004.4	129524	108840	77753.3	45551.4	146727	94642.9	74597.2	63645.7	63078.4	107756	61133.8	61565.6	76406.6	80252.5	53534.3	45847.8	46388.3	48690.6	45026.4	100966	20947.5	80164.3	53630.4	61314.2	123716	67348.9	82617	97377.4	71501
74.27_4319.1734n	0	1	#1333	5	74.2699	4319.17	8.8223	SMQGGLVGNDETVALTAFVTIALHHGLAVFQDEGAEPLKQR		P0C0L4	Complement C4-A OS=Homo sapiens GN=C4A PE=1 SV=2	1.32373	CONTROL	CASE	0.83157	70.298	1397.27	1811.95	149432	48138.9	119060	77659.5	21762.7	8556.79	97873.7	44557.6	56651.9	36916.2	77793.1	94292.2	65010.4	63184.6	36479.5	29249.3	40587.8	26104.9	25808	22822.8	19514.3	69502	27788.3	41857	11515.6	67846.6	112878	26929	5306.82	69838.3	49755.7
74.27_4319.1664n	0	1	#4714	4	74.2699	4319.17	8.8223	SMQGGLVGNDETVALTAFVTIALHHGLAVFQDEGAEPLKQR		P0C0L4	Complement C4-A OS=Homo sapiens GN=C4A PE=1 SV=2	1.67896	CONTROL	CASE	0.42066	91.3128	110.093	380.896	37905.4	16810	40828.7	21068.3	3225.91	832.716	23619.6	9925.61	11643.6	7100.52	19210.1	25705.6	15253.8	13239.4	6628.29	4675.99	9900.61	4342.18	4922.31	2763.43	1208.82	15236.9	4310.05	7431.5	2229.13	16407.9	26744.5	4109.66	161.015	14437.1	10774.3
74.97_4319.1930n	0	1	#9282	4	74.9659	4319.19	8.9548	SMQGGLVGNDETVALTAFVTIALHHGLAVFQDEGAEPLKQR		P0C0L4	Complement C4-A OS=Homo sapiens GN=C4A PE=1 SV=2	2.41109	CONTROL	CASE	0.407701	379.673	35850.1	46678.6	880.977	125.234	398.814	92.8288	83.8761	225.861	174.342	59.4194	245.261	115.527	40.6668	209.544	137.499	159.305	57.4073	149.772	203.436	120.036	189.078	59.8154	243.82	73.0154	126.831	201.064	23.8356	275.682	203.633	109.256	29495.8	77.9415	241.045
75.20_4319.1932n	0	1	#4750	5	75.2026	4319.19	8.9548	SMQGGLVGNDETVALTAFVTIALHHGLAVFQDEGAEPLKQR		P0C0L4	Complement C4-A OS=Homo sapiens GN=C4A PE=1 SV=2	1.31134	CONTROL	CASE	0.994904	203.977	105641	121164	5134.9	2697.4	5055.84	4196.55	4354.36	4337.8	5164.98	3646.16	7377.32	6540.75	4800.96	5956.64	13358	7008.25	4310.33	4225.77	7011.82	5411.6	6619.98	5644.51	5753.2	7022.41	11183.2	8741.79	3733.78	7244.01	8065.46	3646.51	114795	6322.57	9429.51
31.92_2322.0729n	0	1	#1373	3	31.9214	2322.07	8.8282	LLATLCSAEVCQCAEGKCPR	[6] Carbamidomethyl C|[11] Carbamidomethyl C|[13] Carbamidomethyl C|[18] Carbamidomethyl C	P0C0L4	Complement C4-A OS=Homo sapiens GN=C4A PE=1 SV=2	2.93041	CASE	CONTROL	0.000551892	109.275	1399.16	502.091	985.824	573.275	763.478	3334.89	108038	42707.9	8344.9	32203.3	65951.3	27999.3	42553.5	24887.5	12749.6	23203	14504.1	64737	22174	59806.6	94182.7	205138	117966	86095.5	14092.1	87607.3	128240	19449.6	37221	158715	49765.6	26044.7	40903.6
31.96_2322.0502n	0	1	#15269	2	31.9552	2322.05	8.8282	LLATLCSAEVCQCAEGKCPR	[6] Carbamidomethyl C|[11] Carbamidomethyl C|[13] Carbamidomethyl C|[18] Carbamidomethyl C	P0C0L4	Complement C4-A OS=Homo sapiens GN=C4A PE=1 SV=2	3.83968	CASE	CONTROL	0.00130395	161.281	0	0	0	0	0	0	9538.14	2652.99	30.8675	1221.53	4400.03	1349.14	1655.61	785.534	124.071	1097.51	170.022	4825.56	749.376	4005.74	6179.24	20171.6	7047.13	4832.53	39.7059	5561.63	10979.3	431.468	1180.76	17924.6	3694.84	1144.91	2464.05
50.60_1562.8420n	0	1	#1419	2	50.5977	1562.84	8.8705	TTNIQGINLLFSSR		P0C0L4	Complement C4-A OS=Homo sapiens GN=C4A PE=1 SV=2	1.2827	CONTROL	CASE	0.277757	56.9612	61715.2	96574.5	31225.6	25764.3	61878.2	45401.3	21146.3	8312.69	50725.5	33682.6	29657.4	25572.6	40978.4	49845.1	27928.4	30226.8	20957.3	14750.2	19480.7	19994.3	19471.3	30613	16704.9	54957.2	10975.7	36130	11094	31396.8	37132.2	33156.5	45151.3	33125.8	34147.2
23.64_647.3782n	0	2	#1466,#20039	1,2	23.6418	647.378	8.0245	NFLVR		P0C0L4	Complement C4-A OS=Homo sapiens GN=C4A PE=1 SV=2	1.40887	CASE	CONTROL	0.00913361	34.1189	10826.3	13256.8	5245.21	5474.6	13810	11916.5	17801.1	8192.8	18495.4	16643.2	19116.1	10834.6	13441.7	22288.6	12162.9	16526	12095.4	13800	11146.5	14490.2	13539.3	20352.3	13034	24944.3	6280.15	21157.2	17862.6	15411.6	20041.2	19878.7	36709	21053.7	20489.2
27.72_1540.8173n	0	1	#1495	2	27.7223	1540.82	8.8406	VLSLAQEQVGGSPEK		P0C0L4	Complement C4-A OS=Homo sapiens GN=C4A PE=1 SV=2	1.29838	CONTROL	CASE	0.0242603	48.8829	48925.3	56261.8	36182.6	27595.7	47733.3	22350	23158.9	17227.6	33058.9	20254.7	38097.4	23278.2	30366.4	37384.5	26639.6	44387	23913.7	26176.1	22872.1	20256.9	18888.2	8835.31	21814.9	23796.8	19029.6	31144.9	27870.1	23629	35825.9	14225.3	64912.1	21313.2	22839.7
22.96_835.5055n	1	1	#1577	2	22.9626	835.505	0	GLHQLLR		P0C0L4	Complement C4-A OS=Homo sapiens GN=C4A PE=1 SV=2	1.32198	CONTROL	CASE	0.0175278	44.6099	22617.9	23894.5	10004.2	13831.4	28709.8	26762.4	11975.6	14726.8	28113.9	19292.3	19746.2	15098.8	21946.2	33006.1	22527.5	18384.4	21808.3	14076.6	21321.3	15633	8849.83	18444.9	9686.45	20657.1	11824.3	12836.9	6946.12	24009.4	25472.9	7302.7	15354.4	19868.6	18038.2
16.82_1303.6787n	0	1	#1588	2	16.8163	1303.68	5.9605	NVNFQKAINEK		P0C0L4	Complement C4-A OS=Homo sapiens GN=C4A PE=1 SV=2	1.32713	CONTROL	CASE	0.00405761	39.1296	27642.6	36748.7	16038.7	26804.3	30283.9	36139.8	24234	23294.9	29252.4	22974.8	25415.4	25638.2	29842.5	25528.5	36734.6	22688.6	20673.4	31467	40790.4	22699.7	25479.7	13213.4	18697.2	20497.1	30109.1	21590.2	30806.1	19887.8	13065.3	11161.1	42723.9	17864.9	23412.7
21.44_1303.6911n	0	1	#17713	2	21.4409	1303.69	8.0634	NVNFQKAINEK		P0C0L4	Complement C4-A OS=Homo sapiens GN=C4A PE=1 SV=2	1.77782	CASE	CONTROL	0.0136581	100.778	496.02	584.215	644.491	391.832	353.282	330.085	5089.96	2192.25	513.146	1677.03	3214.14	2408.15	600.743	2153.27	1446.95	3429.13	1927.83	8373.95	2062.07	4780.61	767.135	11301.6	3766.68	1172.38	1766.89	1863.23	2601.68	1259.11	3334.58	7594.72	3388.16	2881.14	6917.21
26.25_1085.6307n	0	3	#12063,#1590,#3785	1,2,3	26.2485	1085.63	8.8768	ITQVLHFTK		P0C0L4	Complement C4-A OS=Homo sapiens GN=C4A PE=1 SV=2	1.28083	CONTROL	CASE	0.0521162	52.4014	34912.8	61766.5	22216.4	21640.4	49329.2	37708.2	20137.2	12684.6	54088.9	32988.9	34764.2	33265.4	36759.6	55167.6	34742	42313.6	33200.5	25465	29021.8	26015.7	20554	15930.5	9309.43	41017.2	15906.6	18547.3	15800.7	46117.3	52017.2	13034.1	50154.2	37796.7	33471.1
40.52_1559.8534n	0	2	#2337,#1812	2,3	40.5228	1559.85	8.7421	GPEVQLVAHSPWLK		P0C0L4	Complement C4-A OS=Homo sapiens GN=C4A PE=1 SV=2	3.18596	CONTROL	CASE	4.00705e-05	92.2317	124556	151417	80685.3	71182.3	165701	129762	17122.1	7652.99	142965	41108.3	88942.5	36825.5	67157.3	104875	83679.3	74778.2	48951.2	52619.3	52627.6	23847.4	6986.99	9689.89	5821.12	14013.9	15534.6	5524.13	3892.07	56186.6	55152.8	7437.93	62193.1	50033.9	38258.4
15.43_1034.5444n	0	1	#18392	2	15.4299	1034.54	8.4063	LGQYASPTAK		P0C0L4	Complement C4-A OS=Homo sapiens GN=C4A PE=1 SV=2	1.16262	CONTROL	CASE	0.0746489	32.001	598.162	772.333	1809.25	825.497	899.261	1095.51	868.663	1069.9	799.107	706.319	887.13	1125.49	971.331	977.871	889.822	1182.92	1004.04	1219.1	897.689	762.053	722.937	1389.26	1210.76	892.812	1282.61	1013.81	1017.56	788.071	818.131	640	525.57	578.678	531.633
15.70_1034.5390n	0	1	#23860	2	15.7005	1034.54	8.2541	LGQYASPTAK		P0C0L4	Complement C4-A OS=Homo sapiens GN=C4A PE=1 SV=2	1.17495	CONTROL	CASE	0.445266	60.2689	53.8325	71.1507	258.135	58.4809	92.91	63.0261	105.812	101.636	70.6082	32.2352	85.3097	96.2153	40.341	74.9901	73.3684	71.896	23.7017	141.593	72.9562	88.4346	35.8168	85.4931	87.8436	62.2564	78.5089	69.8017	32.8325	75.6226	134.077	12.863	105.471	85.3615	51.4927
16.21_1034.5403n	0	1	#1840	1	16.2077	1034.54	9.1107	LGQYASPTAK		P0C0L4	Complement C4-A OS=Homo sapiens GN=C4A PE=1 SV=2	1.14585	CONTROL	CASE	0.500505	58.1478	6392.16	9575.57	2059.86	2840.27	11039.9	10094.6	8875.68	4994.25	15952	7928.36	17264.7	7516.67	7600.27	16663.3	9372.55	15149.9	10152.8	12234.1	5613.43	8933.41	5628.49	8375.9	5406.1	8160.85	3336.19	5827.24	5635.39	9242.84	11471.1	5257.13	24975.4	10633.4	9850.71
66.24_2127.1574n	0	1	#1844	3	66.2438	2127.16	9.0245	VGLSGMAIADVTLLSGFHALR		P0C0L4	Complement C4-A OS=Homo sapiens GN=C4A PE=1 SV=2	2.32186	CASE	CONTROL	0.000893764	124.334	873.917	1545.76	615.47	5610.61	2776.01	5532.93	127931	77949	209465	165063	68770.5	1983.53	87973.1	1786.58	12206.6	12405.5	1387.31	122084	100991	96775.4	120790	77627.7	54023.7	116477	111666	66828.5	58966.7	200299	271347	86657.7	5608.59	234585	128725
66.31_2127.1447n	0	1	#11075	2	66.3115	2127.14	8.85	VGLSGMAIADVTLLSGFHALR		P0C0L4	Complement C4-A OS=Homo sapiens GN=C4A PE=1 SV=2	1.53255	CASE	CONTROL	0.0379235	105.937	49.7586	22.8533	6.01976	1937.45	1734.69	5237.67	7279.7	4214.45	22723	19770.4	12658.8	521.096	24901	3199.55	6769.58	4609.16	1252.59	11035.1	15321.4	6770.06	8305.26	2035.27	2437.5	14138.2	7848.4	3690.76	2616.76	17143.6	27582	4565.63	17225.1	21972.7	18638.4
50.60_2021.9626n	0	2	#3321,#1848	2,3	50.5977	2021.96	8.7402	AVGSGATFSHYYYMILSR		P0C0L4	Complement C4-A OS=Homo sapiens GN=C4A PE=1 SV=2	2.33526	CONTROL	CASE	0.00320191	77.0416	75092.9	135337	50009	30188.2	80470.6	57267.9	10306.9	2550.58	53628	26779.1	41179.1	21840.7	42186.2	66236.6	50590.7	46080.9	37055.1	19282.2	31523.7	17073.8	7737.14	5644.37	3122.82	24125.9	13738.3	7992.3	2408.28	38966.1	42329.7	10966.4	46067.8	40858.2	32697.3
63.11_1366.7099n	2	2	#1850,#117126	2,3	63.1131	1366.71	8.968	DSSTWLTAFVLK		P0C0L4	Complement C4-A OS=Homo sapiens GN=C4A PE=1 SV=2	1.01097	CONTROL	CASE	0.399939	73.3299	28118.3	40767.8	32006.3	31894.5	23548	23747.7	13892	8000.71	39687.4	20581.9	25801.1	15527.2	15512.9	48594.4	24769.6	17143.8	18714.7	12701.7	11595.2	17834.7	5087.72	10020.8	4934.89	32069.5	15464	35384	3279.53	72613.1	34455.3	18327.4	24556	27142.5	22040.4
62.01_1366.7123n	1	1	#110757	1	62.011	1366.71	8.3821	DSSTWLTAFVLK		P0C0L4	Complement C4-A OS=Homo sapiens GN=C4A PE=1 SV=2	Infinity	CASE	CONTROL	0.297056	412.311	0	0	0	0	0	0	0	0	0	0	0	0	0	0	0	0	0	0	0	0	0	0	0	0	0	0	0	0	920.84	0	0	0	0
63.18_1366.7046n	1	1	#18410	1	63.1807	1366.7	8.968	DSSTWLTAFVLK		P0C0L4	Complement C4-A OS=Homo sapiens GN=C4A PE=1 SV=2	1.86392	CONTROL	CASE	0.00647255	129.096	1955.44	4255.23	1298.15	940.36	1887.05	2181.56	437.542	20.9652	4231.66	850.01	1075.64	685.77	842.886	5125.97	1963.96	1082.83	1197.94	700.67	403.331	79.513	0	0	0	2449.23	755.908	1664.68	0	4201.84	0	170.21	1315.77	1423.05	1088.83
19.76_1131.6228n	0	1	#1891	2	19.7642	1131.62	7.0776	GSVFLRNPSR		P0C0L4	Complement C4-A OS=Homo sapiens GN=C4A PE=1 SV=2	1.51907	CONTROL	CASE	0.131454	117.726	52035.1	45398.6	461053	27280.1	58480.5	79573.8	54316.6	57013	96563.2	68962.9	43195.6	64388.1	42014.4	92436.1	59861.6	48856.1	53988.9	57132	52168.4	61840	45300	32927.5	33634.8	99976.4	58586.2	40020.4	24870.4	50720.2	94791.7	34474	55363.7	45824.7	60710.7
15.16_1131.6130n	0	1	#5457	2	15.1594	1131.61	6.4797	GSVFLRNPSR		P0C0L4	Complement C4-A OS=Homo sapiens GN=C4A PE=1 SV=2	1.03699	CONTROL	CASE	0.993906	41.2069	3203.37	4098.72	1919.2	3349.07	3668.87	3434.58	8466.91	10290.6	3390.06	3384.03	6471.89	6215.5	6407.25	5224.46	4634.76	7925.73	7797.32	5496.2	5943.48	5388.57	5810.26	7228.06	8612.75	3272.08	4035.66	5229.01	5638.49	2986.42	4937.51	2995.57	5602.52	5137.17	3301.28
60.23_3655.7408n	0	1	#2009	4	60.2328	3655.74	8.533	ECVGFEAVQEVPVGLVQPASATLYDYYNPERR	[2] Carbamidomethyl C	P0C0L4	Complement C4-A OS=Homo sapiens GN=C4A PE=1 SV=2	1.04115	CASE	CONTROL	0.533949	78.5848	64579.4	58461.9	50979.5	59105.2	78244.9	66481.3	88558.3	24233.7	98031.3	101733	65262.9	37043.9	58683.8	76818.4	46689.5	36681.9	36648.1	31973.7	36420.7	56807.1	29742.8	48326	18491.7	81884.9	17323.6	38391.9	33287	179239	108878	37413.3	43228.6	64499.3	45334.3
62.79_1380.6605n	0	1	#2163	2	62.789	1380.66	8.1276	SFFPENWLWR		P0C0L4	Complement C4-A OS=Homo sapiens GN=C4A PE=1 SV=2	1.36486	CONTROL	CASE	0.147224	71.8546	48799.6	60501.7	37033.7	30709.3	46975	30109.6	8431.28	2797.66	40052.4	24078.2	26986.6	18740.8	42396.9	57940	32261.8	29803.4	24040.6	13272.7	14679.1	13697.7	8260.12	9713.57	8576.37	32756.1	14540.3	17120.1	7848.82	59923.2	34424.3	14619.1	47098.9	39216	21368.1
47.37_1435.7169n	0	2	#2212,#54033	2,3	47.3654	1435.72	9.0364	GLEEELQFSLGSK		P0C0L4	Complement C4-A OS=Homo sapiens GN=C4A PE=1 SV=2	1.86615	CONTROL	CASE	6.96348e-06	35.0224	58503.2	73133.5	28222.2	22572.7	58256.5	45774.8	32308.4	29469.5	69276.6	55407.4	41689.9	29447.6	42513.7	54773.5	46629.6	38179.4	31644.9	45481.3	24746.5	27401.1	24447.6	17496.2	16346.1	30687.4	12200.9	20779.6	11196.5	34175.1	40051.4	17470.6	24382.1	34709.6	23215.9
70.24_1435.7281n	0	1	#28293	2	70.2399	1435.73	6.509	GLEEELQFSLGSK		P0C0L4	Complement C4-A OS=Homo sapiens GN=C4A PE=1 SV=2	1.43872	CASE	CONTROL	0.0196972	50.6469	1876.55	2300.45	2338.02	2750.66	4235.95	2547.71	2600.72	1289.58	3891.56	1832.73	2151.05	2226.8	4075.79	4025	3568.19	3514.35	3053.45	2210.41	2772.71	2329.82	2863.97	2489.6	2136.17	2946.72	1985.61	3690.17	3801.97	5338.71	6980.94	3384.6	9762.8	6201.39	4123.95
13.96_748.3899n	0	1	#2296	1	13.956	748.39	8.5143	NVNFQK		P0C0L4	Complement C4-A OS=Homo sapiens GN=C4A PE=1 SV=2	13.8496	CASE	CONTROL	1.3126e-08	218.322	156.223	400.662	942.303	520.357	286.309	1084.08	433.819	360.703	428.798	200.368	870.037	1188.46	458.121	613.135	943.764	973.458	334.028	421.348	11666.5	21586	984.736	7578.3	5267.06	1381.03	790.253	2021.72	20821.9	13663.9	16905.5	35855.7	21351	19560.1	32402
14.19_748.3853n	0	1	#8408	2	14.1927	748.385	8.2409	NVNFQK		P0C0L4	Complement C4-A OS=Homo sapiens GN=C4A PE=1 SV=2	1.24417	CASE	CONTROL	0.0780019	33.4901	1068.44	1621.67	2992.32	2352.81	2116.99	2964.09	1823.24	3101.3	2277.72	2044.66	1470.28	4156.5	1650.73	2705.14	3994.83	2394.44	2524.05	2299.46	3306.95	3798.24	3044.57	3822.97	2444.34	2552.43	2763.27	2949.48	1944.06	4118.56	5508.07	2752.02	1093.08	4261.93	2173.13
22.79_677.3898n	0	2	#2314,#29491	1,2	22.7936	677.39	7.9449	GSVFLR		P0C0L4	Complement C4-A OS=Homo sapiens GN=C4A PE=1 SV=2	1.33351	CONTROL	CASE	0.0947409	66.7978	21170.2	19910.9	72084.5	10330.4	22844.4	17584.9	6968.04	10531.6	24334.7	13853.1	17352.6	12904.9	16931.1	29245.6	20863.1	22198.8	18538.8	13294.1	16999.1	13337.2	10379.3	8586.02	8931.58	19422.2	14730.6	8949.33	6689.48	20435.2	25547.8	8319.8	38606.3	21050.7	17022.6
24.79_757.3272n	2	2	#2375,#11027	1,2	24.7916	757.327	0	CYYPR	[1] Carbamidomethyl C	P0C0L4	Complement C4-A OS=Homo sapiens GN=C4A PE=1 SV=2	1.04076	CONTROL	CASE	0.985951	39.8133	12495.2	14637.2	3763.14	4269.85	13812.1	10815.9	8563.73	3369.26	16960.1	8991.24	13998.5	6277.39	12867.2	16279.9	10701.5	13845.2	9259.23	10305.8	6852.87	6120.62	8562.03	14394.7	7868.79	15254.1	4159.09	10404.8	8910.95	10566	13186.7	8428.21	16658.2	10455.6	9558.46
16.21_736.3765n	1	1	#2380	1	16.2077	736.376	0	YASPTAK		P0C0L4	Complement C4-A OS=Homo sapiens GN=C4A PE=1 SV=2	1.5292	CONTROL	CASE	0.00537626	37.875	6507.3	8902	2995.23	3539.83	10316.6	9042.61	7083.09	4096.75	13115.9	7694.73	13124.7	6929.65	7318.86	14365.9	9639.79	12754	10834.9	10373.6	6851.07	8112.46	5413.91	6664.35	4746.12	7288.68	4148.83	5544.69	3569.61	6244.05	7262.15	2944.98	11036.3	6555.59	5943.03
48.48_1763.9079n	0	1	#2442	2	48.4813	1763.91	6.1085	VVARGSFEFPVGDAVSK		P0C0L4	Complement C4-A OS=Homo sapiens GN=C4A PE=1 SV=2	2.26381	CONTROL	CASE	0.000188666	72.8251	36631.7	30984.8	9653.79	19358	18984.4	14564.3	4068.89	6676.16	14133.9	16757.9	12356	10598.9	18252	14246	19428.9	14210.3	10704	9207.49	16699.9	10480.7	5480.2	914.752	1582.66	7309.01	13571.7	2696.8	1825.52	11657.9	10985.4	1459.35	12695.8	16214.2	7778.08
14.33_1051.5534n	0	2	#11654,#2456	1,2	14.3279	1051.55	8.2062	SHALQLNNR		P0C0L4	Complement C4-A OS=Homo sapiens GN=C4A PE=1 SV=2	3.92416	CASE	CONTROL	2.86476e-10	91.8002	3067.02	3068.23	10494.2	2875.82	3625.94	23983.5	2539.22	3182.32	6866.93	3387.14	3638.94	10946.8	4301.38	4300.53	6238.82	6688	6620.35	2623.23	23058.4	33357.6	19601.4	26464.6	20194.7	28667.6	10590.1	22363.5	24041.3	29750.8	40169.5	22948.4	32033.9	34671.8	37837
16.17_904.4297n	1	1	#13548	1	16.1739	904.43	0	GQYASPTAK		P0C0L4	Complement C4-A OS=Homo sapiens GN=C4A PE=1 SV=2	1.75145	CONTROL	CASE	0.00579816	51.7328	745.347	1086.96	415.391	180.133	1192.14	1025.59	880.327	357.687	1777.52	849.494	1772.38	786.531	782.859	1614.96	966.087	1702.27	1130.98	1393.1	691.977	932.177	478.567	766.262	441.132	879.577	360.637	618.094	283.44	627.575	809.492	189.636	1332.88	696.36	561.9
16.21_921.4563n	1	1	#2461	1	16.2077	921.456	0	GQYASPTAK		P0C0L4	Complement C4-A OS=Homo sapiens GN=C4A PE=1 SV=2	1.36875	CONTROL	CASE	0.120837	40.4881	7756.38	9875.87	1799.53	3103.46	11667.7	9965.78	9017.85	4978.13	15680.9	8971.7	15857.7	8599.66	9121.89	15940.8	10990	15088.4	12877.4	13220.4	8102.93	11028.2	7908.05	8118.42	6535.49	9018.1	5519.65	7619.02	5873.12	7126.54	8638.06	4331.44	13943.5	8140.94	8027.23
16.04_523.2680n	1	1	#2474	1	16.0386	523.268	0	FETK		P0C0L4	Complement C4-A OS=Homo sapiens GN=C4A PE=1 SV=2	1.18747	CONTROL	CASE	0.0200897	23.5755	12533.9	18315.2	14807	11410.4	15623.9	16787.6	16223.2	13936.9	21851	21081.8	19830.3	16314.6	17300.9	23959.6	19779.9	20923.8	19058	18551.6	13563.8	15091.3	15033.7	15260	11513.4	22284	14683.2	14675.6	10123.1	15378.8	19285	10048.8	18140.7	16608.1	15544
17.07_753.2958n	1	1	#2485	1	17.0728	753.296	0	DEDGYR		P0C0L4	Complement C4-A OS=Homo sapiens GN=C4A PE=1 SV=2	1.24682	CONTROL	CASE	0.16123	40.2094	6969.8	9335.82	3125.26	3026.46	11235.3	9265.38	5944.67	4417.13	15040	10733.9	8115.22	7486.66	7216.64	16102.5	8718.89	10554.1	9126.8	10827.4	6386.32	8004.07	5563.44	6342.34	5161.63	11096	3444.96	7616.89	3551.26	9169.77	10151.2	3780.03	11593	8401.84	7539.76
20.95_1234.5726n	0	1	#2494	3	20.9477	1234.57	6.4452	MKFACYYPR	[5] Carbamidomethyl C	P0C0L4	Complement C4-A OS=Homo sapiens GN=C4A PE=1 SV=2	1.16979	CONTROL	CASE	0.176906	36.9852	17529.5	21133.6	5694.52	12032.1	14023.6	10334.1	12895.5	8189.42	12101.8	11966.4	7320.78	12820	23248.6	9903.93	12394	9834.81	16758.2	10875.7	15574.5	13790.4	18863.6	4509.11	7353.45	13929.1	12776.9	12469.1	8955.85	12712.5	10366.6	7716.23	16974.5	7865.58	10067.8
46.26_1742.7752n	0	2	#2583,#41714	2,3	46.2635	1742.78	8.7282	EPFLSCCQFAESLR	[6] Carbamidomethyl C|[7] Carbamidomethyl C	P0C0L4	Complement C4-A OS=Homo sapiens GN=C4A PE=1 SV=2	3.12776	CONTROL	CASE	7.06467e-05	95.3003	47168.3	86877.4	11934.1	23491.4	39059.7	18833.3	5160.58	3533.13	26725.3	9469.67	35360.9	8059.76	17503.4	22838.4	19502	29420.1	18548	18407.7	9885.21	5983.93	2714.32	2712.04	2052.4	5700.72	4033.03	3616.4	1816.6	10258.7	14394.3	1985.47	28566	18195.8	8854.69
39.64_2118.0924n	1	1	#2615	3	39.6437	2118.09	0	PPSGGPGFLSIERPDSRPPR		P0C0L4	Complement C4-A OS=Homo sapiens GN=C4A PE=1 SV=2	2.79899	CONTROL	CASE	0.00027993	69.0785	34241.1	32579.6	12795.3	10115.4	37022.8	21437.7	3513	1740.11	22740.3	9848.21	11642.3	6795.09	8941.14	19564.6	11935.6	13906.7	8638.99	7468.69	8628.71	4630.14	2691.22	2873.17	2226.67	6997.62	3423.97	5035.87	781.288	12754.3	5449.59	2163.88	10467.9	10316.8	6279.25
19.49_1270.6142n	0	1	#2641	2	19.4936	1270.61	7.7848	RCSVFYGAPSK	[2] Carbamidomethyl C	P0C0L4	Complement C4-A OS=Homo sapiens GN=C4A PE=1 SV=2	1.42413	CONTROL	CASE	0.107175	99.0707	24377.4	30257.2	154236	16166.7	26970.6	25551.3	22225.1	23550.7	31901.1	21976.8	25738.7	21768.4	20027	28374.6	20606.2	24550.2	19187.1	22103	19980.3	22424.4	18728.1	24278.3	22189.3	30759.8	15043.7	21273.5	18942.2	18449.5	26213.4	22009.7	23750.8	22059.7	19616.5
54.29_1656.9417n	0	2	#2663,#4245	2,3	54.2893	1656.94	9.295	DFALLSLQVPLKDAK		P0C0L4	Complement C4-A OS=Homo sapiens GN=C4A PE=1 SV=2	2.11396	CONTROL	CASE	0.00180049	100.641	65016.4	100185	21982.1	23093.6	60103.2	27755.7	6317.4	5202.28	33397.2	13573.4	26648.6	13261.5	24223.4	36103.3	33664.3	33455.8	25414.6	17340	15705.8	10358.8	4421.81	4453.39	2444.5	8552.18	7846.13	6368.41	3512.91	25368.2	29183.6	4733.41	54020.9	24796.6	16667.2
20.14_1037.5595n	0	1	#2725	2	20.1361	1037.56	8.6676	DHAVDLIQK		P0C0L4	Complement C4-A OS=Homo sapiens GN=C4A PE=1 SV=2	1.56879	CONTROL	CASE	0.00370406	76.8876	20713.4	33757.1	14931.6	14407	30788.3	16330.1	6877.93	6062.82	21915.3	10269.9	23605	12702.3	15803.8	24137.7	18154.6	25086.7	14834.8	11111.4	10728.7	9587.87	6248.22	9105.45	5336.39	10328.1	10587.4	9111.02	4308.19	14815.6	11949.7	7752.14	42448.6	10062.2	11698.5
20.17_1037.5455n	0	1	#20787	1	20.17	1037.55	8.6356	DHAVDLIQK		P0C0L4	Complement C4-A OS=Homo sapiens GN=C4A PE=1 SV=2	1.55935	CONTROL	CASE	0.0129252	128.705	4998.69	5639.13	660.917	3417.55	4486.43	2791.15	809.066	352.293	3356.52	1791.27	4328.49	2237.2	3483.27	4654.73	3650.07	5122.62	2993.41	2074.79	2375.12	1995.23	550.421	1073.65	759.217	1095.14	2201.58	509.577	287.145	2600.21	3402.18	224.451	10970.2	3695.29	1303.02
23.49_1037.5589n	0	1	#6435	2	23.4896	1037.56	6.1671	DHAVDLIQK		P0C0L4	Complement C4-A OS=Homo sapiens GN=C4A PE=1 SV=2	1.08085	CASE	CONTROL	0.590946	44.5187	9114.02	8521.81	10406.8	15893.1	11085.7	16293.7	11296.6	6887.62	10360.7	14883.9	18327.4	9149.02	17379.8	17697.9	10304.7	8680.35	21051	7653.32	8447.43	12903.8	8394.98	28755.8	14515.5	26901.1	13841.8	12046.6	8593.45	10777.4	10955.7	10457.9	13671	8799.47	9338.65
40.13_1338.6430n	0	2	#30458,#2754	1,2	40.134	1338.64	8.7035	GSFEFPVGDAVSK		P0C0L4	Complement C4-A OS=Homo sapiens GN=C4A PE=1 SV=2	1.67143	CONTROL	CASE	0.00292988	48.1656	37381.8	51163.1	30300.8	19460.5	38716.8	27707.3	17065.6	6713.58	30591.2	21767.3	21130.3	12697.4	19216.1	26651.1	15467.9	18070.5	15134	12076.7	13401.6	11602	15463.6	13116.8	6285.6	24547.6	9369.34	16069.4	7925.85	15837.8	13624.9	11518.1	24123.7	16210.2	14252.3
17.07_881.3571n	2	2	#2781,#6210	1,2	17.0728	881.357	0	QDEDGYR		P0C0L4	Complement C4-A OS=Homo sapiens GN=C4A PE=1 SV=2	1.17783	CONTROL	CASE	0.0757058	26.5736	11666	15616.3	14229.7	7441.04	17796.6	15736.3	11299.3	9725.63	22580.7	15304.5	12616	12075.1	12249.4	22263.6	14436.3	15043.8	13703.2	19091	13345.9	13130.7	11588.2	11002.2	8868.24	17543.9	10030.8	13883.7	10176.9	14866.7	18164.7	8070.72	16026.2	14800.9	13136.8
17.14_864.3279n	1	1	#7822	1	17.1405	864.328	0	QDEDGYR		P0C0L4	Complement C4-A OS=Homo sapiens GN=C4A PE=1 SV=2	1.17454	CONTROL	CASE	0.453043	38.8274	2650.62	3171.74	600.916	1450.02	3964.01	3439.32	2486.38	3133.66	5787.05	3769.25	3337.82	3052.87	2524.86	6323.09	3430.23	4624.64	4139.9	4376.8	2930.86	3481.62	2378.97	3594.44	2650.16	3867.5	3490.32	3482.35	1831.71	3547.89	3834.31	1552.66	4270.04	2872.19	3125
37.19_2143.0496n	0	3	#22691,#2793,#7282	2,3,4	37.189	2143.05	8.7877	MRPSTDTITVMVENSHGLR		P0C0L4	Complement C4-A OS=Homo sapiens GN=C4A PE=1 SV=2	1.25276	CONTROL	CASE	0.141984	54.057	29491.2	41233.6	8267.81	15823.1	31680.6	22203.5	19736	7814.05	34575.4	23883.1	15385.8	18621.4	25856.5	38338.9	15908.3	13791.7	13598.7	12492.4	13531.9	16308.4	21943	16598.7	4320.99	38540	8666.69	33516.5	11405	19647.1	17669.6	19410.5	17948	20084.8	15653.7
73.02_3496.8286n	0	1	#2805	4	73.0185	3496.83	8.0944	VETVDRFQILTLWLPDSLTTWEIHGLSLSK		P0C0L4	Complement C4-A OS=Homo sapiens GN=C4A PE=1 SV=2	1.84484	CONTROL	CASE	0.10938	73.7807	321.263	3481.61	36899.3	15291.1	28235.9	22193.3	8680.97	5730.14	26035.3	11067.2	8675.06	12667.1	28755.4	30908.9	16380.9	13377.9	8448.4	3208.1	12011.6	5828.79	6161.6	3377.7	1652.64	19190.5	7082.47	4764.39	1712.67	14209.1	16477.7	3788.91	7879.13	12001.8	10605.1
73.90_3496.8317n	0	1	#7222	4	73.8976	3496.83	8.2915	VETVDRFQILTLWLPDSLTTWEIHGLSLSK		P0C0L4	Complement C4-A OS=Homo sapiens GN=C4A PE=1 SV=2	1.07345	CONTROL	CASE	0.448877	190.612	25924	39749.5	482.021	569.413	764.812	838.789	1406.13	452.511	690.01	3299.38	2085.77	1727.52	807.004	942.889	2746.21	2349.45	5470.41	4544.45	5946.42	15947.3	1222.16	11161.7	2097.83	1411.79	2726.43	1511.22	3633.23	1181.36	3132.13	3348.35	816.501	3950.11	26830.4
73.90_3496.8328n	0	1	#37275	3	73.8976	3496.83	8.0257	VETVDRFQILTLWLPDSLTTWEIHGLSLSK		P0C0L4	Complement C4-A OS=Homo sapiens GN=C4A PE=1 SV=2	209.552	CONTROL	CASE	0.069067	382.809	2973.41	3734.7	6.30508	0	5.68693	0	4.19436	14.2165	39.0465	0	0	0	0	0	0	0	0	0	0	0	0	0	0.997347	0.98342	0	0	26.9578	0	0	0	0	0	0
48.16_2679.2898n	0	2	#2814,#4292	3,4	48.16	2679.29	8.362	YVSHFETEGPHVLLYFDSVPTSR		P0C0L4	Complement C4-A OS=Homo sapiens GN=C4A PE=1 SV=2	2.97053	CONTROL	CASE	0.000274675	85.2333	45989.7	78055.6	19425.5	13413.2	48264.4	32101.3	3875.48	2497.89	29169	15850	21573.1	10428.9	18491.7	32548.3	18865.5	23868.1	11419.9	15997.7	8424.02	5891.87	3946.01	3426.09	2312.36	7234.87	5972.47	1923.77	1729.89	18686.3	15732.9	2753.47	22580.1	16177.2	9639.64
24.81_975.4314n	0	1	#2919	1	24.8085	975.431	8.6667	FACYYPR	[3] Carbamidomethyl C	P0C0L4	Complement C4-A OS=Homo sapiens GN=C4A PE=1 SV=2	1.09224	CONTROL	CASE	0.551315	54.4054	7343.33	10728.9	1932.8	2779.62	9784.82	7439.65	6730.61	2109.99	11136.7	5681.87	9673.72	4991.69	7768.76	11297.7	5875.28	9339.7	5322.96	8227.38	4594.97	3876.78	4409.65	7422.84	2922.21	9161.08	1637.33	4926.06	5925.11	6166.69	9645.53	6110.78	16856.6	7565.22	6449.03
73.73_5040.3312n	0	1	#2954	4	73.7286	5040.33	6.3824	LEPGKEYLIMGLDGATYDLEGHPQYLLDSNSWIEEMPSERLCR	[10] Oxidation M|[42] Carbamidomethyl C	P0C0L4	Complement C4-A OS=Homo sapiens GN=C4A PE=1 SV=2	1.05814	CONTROL	CASE	0.391303	55.9089	0	34.9635	22038.1	57002	43487.4	21521.1	17792.6	19651.1	29514.4	24655.8	23185.9	18965.2	40078.2	25186.1	24142.4	19004.6	23978.1	14530	39795.1	28749.8	28349.8	21648.4	15064.5	28648.7	20251.1	32156.3	25272.7	31613.5	23420	14459.3	590.63	25181.6	30091.2
30.04_1622.7286n	0	1	#3055	2	30.0418	1622.73	7.5913	CCQDGVTRLPMMR	[1] Carbamidomethyl C|[2] Carbamidomethyl C	P0C0L4	Complement C4-A OS=Homo sapiens GN=C4A PE=1 SV=2	2.14429	CASE	CONTROL	0.000971717	62.082	4073.87	2852.42	26743.9	1850.64	5013.73	10349.3	40820.9	27546.2	16332.9	24033.2	19399.5	18514.3	16416.4	33551.6	16507	22630.3	21219.2	46673.1	19600.2	37281.6	51896.6	76647.9	56512.2	58361.8	11975.3	61116.3	47976.8	18790.8	24997.3	69316.7	19593.2	28043.5	42277.2
33.46_2185.0604n	0	1	#3071	4	33.4633	2185.06	6.3999	MKFACYYPRVEYGFQVK	[5] Carbamidomethyl C	P0C0L4	Complement C4-A OS=Homo sapiens GN=C4A PE=1 SV=2	2.98586	CONTROL	CASE	3.38157e-06	64.045	177807	117513	33907	165517	111493	111776	19974.4	23555.8	50301.4	30690.6	68438.3	77684.2	69796.3	58696.6	46254.1	64703.9	40277.3	42318.9	43157	30785.6	22972.4	16526.6	11978.9	14471.8	46698.7	19240.6	15759.7	29672.8	28176.1	15245.8	44293.5	29852.9	27477
33.43_2185.0539n	0	1	#3103	3	33.4295	2185.05	---	MKFACYYPRVEYGFQVK	[5] Carbamidomethyl C	P0C0L4	Complement C4-A OS=Homo sapiens GN=C4A PE=1 SV=2	3.17423	CONTROL	CASE	3.63146e-06	67.457	133223	79454.7	51291.6	104548	67668.6	76173.7	11939.4	14440.9	27939.5	17947.9	49869.6	44048.7	40130.2	37004.4	27242.6	38915.7	26495.1	27375.2	26084.4	16335.1	10330.7	15203.5	7875.89	8851.52	29112.3	8781.69	7189.46	16726.6	20264.9	7373.56	31548.6	20338.3	20279.6
36.34_1676.8201n	0	2	#14455,#3137	2,3	36.3408	1676.82	6.7684	RALERGLQDEDGYR		P0C0L4	Complement C4-A OS=Homo sapiens GN=C4A PE=1 SV=2	1.11438	CASE	CONTROL	0.364081	38.9875	14270.2	9276.45	10623.2	16193.2	16535.1	14360.8	38326.4	29793	23990.9	28889.3	29862.2	29208.6	16715.1	17435.6	18249.8	20936	15833.4	36549.9	24048.8	27931	29791.1	30366.6	32621.7	30173.9	19964.3	29282.3	34141.9	13286.3	17964.5	22321	21751.8	19944.8	22280.3
79.94_3325.7066n	0	2	#35252,#3189	3,4	79.9427	3325.71	8.8061	NPSDPMPQAPALWIETTAYALLHLLLHEGK		P0C0L4	Complement C4-A OS=Homo sapiens GN=C4A PE=1 SV=2	2.81787	CONTROL	CASE	0.204827	96.7033	65.085	108.958	49862	36196.2	54893.3	19197.4	1636.3	1172.56	19146.1	3352.31	23814.5	5761.59	24217.4	22768	18612.1	21125.2	10424.4	4094.16	9943.39	3616.77	686.199	5304.61	1952.5	4145.98	4908.23	3966.45	2603.1	21035.2	12034.9	4606.37	55.4557	16904.5	4985.98
80.79_3325.7266n	0	1	#4958	4	80.7881	3325.73	9.0956	NPSDPMPQAPALWIETTAYALLHLLLHEGK		P0C0L4	Complement C4-A OS=Homo sapiens GN=C4A PE=1 SV=2	1.38262	CONTROL	CASE	0.228381	403.119	58206.8	129243	182.477	737.296	682.624	256.339	329.562	467.63	358.587	224.857	192.977	104.835	430.385	249.145	342.501	208.039	100.645	89.9526	166.798	104.226	198.904	64.258	161.046	212.183	175.231	165.078	139.304	236.487	201.883	224.119	122006	112.052	77.914
80.82_3325.7310n	0	1	#21134	3	80.8219	3325.73	9.0956	NPSDPMPQAPALWIETTAYALLHLLLHEGK		P0C0L4	Complement C4-A OS=Homo sapiens GN=C4A PE=1 SV=2	1.36569	CASE	CONTROL	0.710176	398.743	38.879	6254.53	0	6.47789	102.985	53.5944	105.822	61.4508	64.3167	64.4264	20.1952	0.807802	30.2264	51.3476	18.9945	0	1.57194	33.1155	0	6.98398	15.5851	11.2248	20.0889	50.2267	6.431	20.6781	20.0769	36.7671	0	45.3549	8180.32	8.84939	8.28844
24.81_828.3650n	1	1	#3342	1	24.8085	828.365	0	ACYYPR	[2] Carbamidomethyl C	P0C0L4	Complement C4-A OS=Homo sapiens GN=C4A PE=1 SV=2	1.03812	CONTROL	CASE	0.982088	36.5483	9495.87	9974.34	3547.11	3191.68	9522.37	7566.2	5886.98	2875.84	11617.4	6388.1	9506.38	4902.5	10269.5	11951	7795.6	10169.4	7588.27	7671.12	5308.48	5027.77	6760.48	9860.68	4978.19	10261.5	4433.11	8233	7291.03	7728.1	9155.68	5511.41	12631	7631.88	7389.19
32.09_982.4804n	0	2	#6800,#3373	1,2	32.0904	982.48	8.5812	TYNVLDMK		P0C0L4	Complement C4-A OS=Homo sapiens GN=C4A PE=1 SV=2	2.37552	CONTROL	CASE	8.73227e-05	87.1596	16134.5	33117	26042.7	9312.62	21299.6	11647.8	2862.15	3273.82	11973.1	6157.91	15302	6525.2	10509.5	13380.7	10474.7	14177.3	11818.7	7771.15	7549.2	5883.75	2563.52	3067.89	2407.7	3572.22	6410.79	3575.93	2924.88	8035.77	4348.18	2265.63	21846.1	6866.91	5643.58
14.36_982.4761n	0	1	#16786	2	14.3618	982.476	5.6391	TYNVLDMK		P0C0L4	Complement C4-A OS=Homo sapiens GN=C4A PE=1 SV=2	1.37488	CONTROL	CASE	0.0717309	50.1924	791.847	455.706	3741.34	769.306	1147.87	1807.84	1341.28	1454.72	2673.16	2008.53	816.179	2298.14	1146.35	2324.27	1440.69	1138.35	1269.04	1755.95	1378.16	1717.29	865.545	909.406	1253.39	1584.1	1630.33	874.005	591.835	1925.48	1403.21	563.186	311.208	1408.08	1116.57
20.78_1745.9534n	0	2	#6674,#3381	2,3	20.7786	1745.95	8.5041	AINEKLGQYASPTAKR		P0C0L4	Complement C4-A OS=Homo sapiens GN=C4A PE=1 SV=2	2.71066	CASE	CONTROL	0.00048628	108.152	1413.07	2069.11	2082.52	1285.94	2352	2508.47	24705.2	15499.8	2143.54	16294.4	19143.8	7614.23	4897.14	13357.7	9022.14	13095.8	9926.25	52867.7	15052.2	29992.6	12211.6	84867.1	49492.4	19717.5	6815.72	33923.3	27298.8	5817.47	17700.8	58252.2	21205.3	17883.1	34705.7
48.09_3182.6615n	0	2	#5768,#3401	4,5	48.0924	3182.66	7.8875	SCGLHQLLRGPEVQLVAHSPWLKDSLSR	[2] Carbamidomethyl C	P0C0L4	Complement C4-A OS=Homo sapiens GN=C4A PE=1 SV=2	2.84112	CASE	CONTROL	0.00114617	111.505	1626.37	1466.36	1554.75	583.205	1122.5	3061.54	43794.1	38110.4	4420.7	34833.3	7940.9	7681.48	10052.2	17594.2	7688.37	7688.95	7460.25	35256.5	8944.4	23134.7	44421.9	60336.9	55107.2	58767.4	2999.56	71930.5	26897.7	8884.79	14530.7	69789.7	7101.37	18380.6	20368.5
39.92_2289.1471n	0	4	#32332,#4433,#3503,#17995	2,3,4,5	39.9226	2289.15	8.738	EGAIHREELVYELNPLDHR		P0C0L4	Complement C4-A OS=Homo sapiens GN=C4A PE=1 SV=2	2.00202	CONTROL	CASE	0.0022363	65.0544	59561.5	50960.6	49240.5	21928.8	47802.7	32180	8933.14	5506.79	39984.1	23426.4	23416.6	18634.6	26579.7	44099.9	20207.2	23824.4	17822.5	11577.8	13435.7	11237.8	8437.19	7458.39	4156.68	20604.9	10349.6	9641.67	2899.83	25247.9	20894.7	7648.71	34718.5	24787	18197.3
27.49_869.4352n	0	1	#3557	1	27.4856	869.435	0	EYGFQVK		P0C0L4	Complement C4-A OS=Homo sapiens GN=C4A PE=1 SV=2	1.00525	CASE	CONTROL	0.778509	32.3216	12824.2	15110.4	4088.24	10229.4	15575	11592.6	7757.89	5303.2	18074.8	14491.9	13767.3	11528.8	16047.5	20377.2	15946.8	18320.8	15028.5	15154.2	10771.1	11499.3	10471.1	12427.5	9840.36	20173.2	9142.04	12671	9850.54	16494.3	22411.8	10346.5	18515.2	14544.7	13578.8
23.62_533.3367n	1	1	#3566	1	23.6249	533.337	0	FLVR		P0C0L4	Complement C4-A OS=Homo sapiens GN=C4A PE=1 SV=2	1.12128	CASE	CONTROL	0.184917	31.2319	4939.03	6366.83	1639.68	2846.9	7088.11	5721.45	6197.75	3785.18	8875.05	7293.05	6644.78	5088.25	7142.84	9351.3	5749.95	7018.69	6474.24	5577.74	5250.73	6460.91	6015.16	7362.49	5505.95	10970.9	3924.52	8854.41	5343.61	6824.27	7344.27	6197.55	7285.12	7973.37	6272.21
31.70_1323.6638n	0	2	#3601,#16887	2,3	31.7016	1323.66	7.7318	KADGSYAAWLSR		P0C0L4	Complement C4-A OS=Homo sapiens GN=C4A PE=1 SV=2	1.3646	CONTROL	CASE	0.0582474	47.627	20959.6	28841.9	26205.5	14897.2	26256.3	19732.6	6297.41	4793.41	21976.5	10931.7	21772.4	13584.5	22513.8	30337.5	12607.2	19193.3	14596.9	12255.6	13082.4	8543.16	10873.2	11447.2	7737.8	13945.6	10179.4	12492.5	9004.76	16588.8	22947.9	8163.97	31396	11975.1	10807.9
60.81_3155.5464n	0	1	#3752	4	60.8077	3155.55	8.6994	KKEVYMPSSIFQDDFVIPDISEPGTWK		P0C0L4	Complement C4-A OS=Homo sapiens GN=C4A PE=1 SV=2	1.45962	CASE	CONTROL	0.103931	64.2776	20594.7	21414.2	22762.2	19214.6	23316.8	17110.1	23608.4	7259.46	25469.2	31176.4	13490.4	14729.5	26094.8	33327.9	15612	10031	12509.9	6939	9857.72	21332.7	15967.2	28495.6	12544	49326.6	8418.96	30743.6	10426.6	71999.2	53490.8	23377.9	21620	25773.6	16491.7
22.73_1589.8527n	0	2	#3865,#5220	2,3	22.7259	1589.85	8.1001	AINEKLGQYASPTAK		P0C0L4	Complement C4-A OS=Homo sapiens GN=C4A PE=1 SV=2	3.09034	CASE	CONTROL	8.138e-05	92.7754	1240.06	1489.66	1097.57	2506.37	2928.9	1244.71	26998	12613.4	4224.72	15867.5	17518.6	4906.13	5632.8	12384.5	8833.03	9404.47	7711.3	32346.9	10554.7	22479.2	17234.4	70374	43811.3	19519.8	8516.77	38326.8	34387.9	9943.3	15365.3	64554	16613.9	21758.4	28037.5
14.97_677.3331n	1	1	#3874	1	14.9704	677.333	0	TSLSDR		P0C0L4	Complement C4-A OS=Homo sapiens GN=C4A PE=1 SV=2	2.35402	CONTROL	CASE	0.000114823	61.8193	4690.88	7396.06	1678.41	2459.37	4712.04	3750.45	782.483	1008.94	4789.75	3028.72	5405.74	2214.37	3621.88	6638.99	5393.98	5663.01	4357.64	4585.67	2946.06	1825.71	848.524	1520.46	996.418	1090.18	2026.24	862.563	873.67	3143.35	3005.26	557.454	4033.58	2839.78	2070.22
64.96_2848.5121n	0	1	#3884	3	64.9589	2848.51	8.3623	VTASDPLDTLGSEGALSPGGVASLLRLPR		P0C0L4	Complement C4-A OS=Homo sapiens GN=C4A PE=1 SV=2	1.41056	CASE	CONTROL	0.0425559	65.097	59566.5	90567	6500.57	32698.3	66624	37448.7	29405.6	18710.4	24706.9	33316.4	27894.4	17399.9	37604.4	42039.9	11449.3	23205.7	14990.1	23290.3	13348.9	23780.3	45309.1	72125.3	42219.4	53103.6	10931.7	75633.2	50098.1	20484.4	34813	72939.3	34600.3	34989.2	23009.4
64.96_2848.5190n	0	1	#22068	4	64.9589	2848.52	8.3623	VTASDPLDTLGSEGALSPGGVASLLRLPR		P0C0L4	Complement C4-A OS=Homo sapiens GN=C4A PE=1 SV=2	2.38852	CASE	CONTROL	0.0130202	72.0402	1616.92	2854.61	137.128	1270.45	2155.22	1081.17	1313.03	909.521	1479.91	2349.88	1487.29	385.661	2177.39	1402.41	390.406	952.407	545.342	1399.19	1053.43	1758.27	4397.02	1763.24	4151.15	4145.35	932.394	8100.62	5885.56	1119.62	375.839	4469.5	1810.21	2310.33	1819.33
23.62_1114.5141n	0	1	#4139	1	23.6249	1114.51	8.7732	CSVFYGAPSK	[1] Carbamidomethyl C	P0C0L4	Complement C4-A OS=Homo sapiens GN=C4A PE=1 SV=2	1.58403	CASE	CONTROL	0.0185721	51.2904	4300.83	5841.17	1990.83	1299.93	7399.34	6834.31	14997.1	6874.11	11997.6	10348.8	13499.5	5373.1	7451.87	11958.6	4759.23	7866.65	4671.95	7682.49	4091.56	8423.85	9324.74	16712.7	12888.7	15769.7	1397.64	15269.9	11530.4	6186.18	10092	14151.6	18376.8	10450.7	9862.43
25.20_1317.6806n	0	2	#4306,#9844	2,3	25.2003	1317.68	8.3078	GQIVFMNREPK		P0C0L4	Complement C4-A OS=Homo sapiens GN=C4A PE=1 SV=2	1.36735	CONTROL	CASE	0.0158506	40.4663	11948.1	16744.1	7295.95	8387.44	18189.7	16855	5721.94	6956.64	14136.9	11101.5	10532.4	9280.66	13297.3	23048.1	16830.1	13808.5	13005.5	8551.29	11925.8	6768.39	4158.12	6803.74	5581.02	10592.6	8370.68	8595.95	4157.23	17881.7	13253.8	7568.63	12677.3	14010.3	9610.35
48.16_459.2457n	2	2	#4391,#28292	1,2	48.16	459.246	0	PTSR		P0C0L4	Complement C4-A OS=Homo sapiens GN=C4A PE=1 SV=2	3.81953	CONTROL	CASE	0.000485876	104.972	5839.52	8648.52	1545.83	1304.53	5269.11	3249.21	185.158	89.7618	3112.84	1311.48	1615.79	941.493	2067.32	3532.27	1663.96	2292.09	1026.51	1233.56	633.892	505.487	246.777	133.784	16.6408	490.587	383.562	139.706	32.6304	1748.3	1064.72	118.593	1849.7	1801.09	750.417
31.04_1346.7090n	0	1	#4465	3	31.0422	1346.71	6.8006	ADLEKLTSLSDR		P0C0L4	Complement C4-A OS=Homo sapiens GN=C4A PE=1 SV=2	1.06889	CASE	CONTROL	0.401516	34.1558	12364.2	8178.29	2866.7	14182.9	18130.3	21855.4	15931.4	14139	19265.5	17921.8	7720.87	22401.2	18642.7	22586.5	15775.5	10564.2	19518.3	18298.3	16019.8	15840.4	24071.4	12402	16016.4	23427.9	17276	18064.3	26048.1	15065.1	18420.6	13728.5	7550.98	15839.2	14937.8
25.74_1778.8289n	0	1	#4469	3	25.7413	1778.83	7.0064	RCCQDGVTRLPMMR	[2] Carbamidomethyl C|[3] Carbamidomethyl C	P0C0L4	Complement C4-A OS=Homo sapiens GN=C4A PE=1 SV=2	2.25495	CASE	CONTROL	0.000778713	86.8244	1733.17	1816.62	734.341	1458.92	1486.47	3733.61	24187.2	13574.6	5486.61	13937.6	11644.9	8448.6	5543.31	15092.9	7634.82	10282.8	10196.8	33111.9	12090.1	16499.2	15149	45891.9	28688.6	24896.2	5009.39	22806.1	22247.6	9487.46	19674.8	34888.9	11304.8	18071.3	29860.2
25.74_1778.8205n	0	1	#26006	2	25.7413	1778.82	7.0064	RCCQDGVTRLPMMR	[2] Carbamidomethyl C|[3] Carbamidomethyl C	P0C0L4	Complement C4-A OS=Homo sapiens GN=C4A PE=1 SV=2	3.48683	CASE	CONTROL	0.000531031	116.453	93.416	7.28054	19.6803	54.5953	16.3398	40.9736	1235.86	468.245	158.225	1046.08	757.942	303.84	246.439	1031.98	367.507	564.113	292.502	2496.63	875.065	1181.47	1451.06	4284.31	1866.93	2522.17	144.696	1425.3	1843.5	906.239	1488.41	4001.39	217.396	1217.52	2999.08
42.25_1107.5963n	0	2	#19633,#4470	1,2	42.2505	1107.6	8.1947	YVLPNFEVK		P0C0L4	Complement C4-A OS=Homo sapiens GN=C4A PE=1 SV=2	1.57904	CONTROL	CASE	0.0104279	53.1726	19035.2	17927.1	7694.28	6815.17	12695.2	9280.69	6059.98	3212.59	8994.24	7411.32	10314.1	6115.16	7898.31	12853.3	5656.69	8674.82	5038.42	2754.06	4685.19	4374.15	4508.92	4933.7	2439.52	9848.64	3804.55	6606.14	2181.65	6664.82	5944.37	4155.05	11818.9	10734.4	4844.53
59.88_585.3595n	2	2	#4707,#73116	1,2	59.8778	585.36	0	QALVR		P0C0L4	Complement C4-A OS=Homo sapiens GN=C4A PE=1 SV=2	1.42224	CONTROL	CASE	0.0400449	90.1147	10428.5	11934	5332.61	5735.96	16512.3	10743.5	2228.67	889.615	15204.3	6862.48	5442.5	5772.51	6623.36	13831.7	7927.92	8572.99	6521.34	4097.36	5425.26	5946.26	1667.86	1163.41	1118.94	8551.57	1917.85	3010.79	470.943	16211.8	13216.6	2401.28	7409.97	7522.6	5753.88
56.32_2224.0959n	0	2	#4753,#17245	2,3	56.3213	2224.1	8.91	ALEILQEEDLIDEDDIPVR		P0C0L4	Complement C4-A OS=Homo sapiens GN=C4A PE=1 SV=2	2.31195	CONTROL	CASE	0.00266812	83.7602	39678	34619.8	22382	13295.8	30189.5	18311	6854.87	1092.53	21684.9	11587.9	8000.73	12720.3	19897.8	27056.8	18024.7	14470.3	11586.6	3732.54	7708.67	4950.86	3520.84	1708.07	1232.38	13152.3	7487.82	4621.17	1314.7	17487.1	15916.8	3467.62	17490.6	16125.4	7589.07
49.26_2991.4739n	0	2	#4783,#5834	4,5	49.2619	2991.47	6.9936	FSDGLESNSSTQFEVKKYVLPNFEVK		P0C0L4	Complement C4-A OS=Homo sapiens GN=C4A PE=1 SV=2	1.87479	CASE	CONTROL	0.00799028	82.533	2737.07	2399.01	8987.98	3091.57	5923.31	7079.95	28235.8	19030.7	9639.5	28091.8	23080.2	5634.1	8853.38	14919.1	25073.6	12975.9	11962.5	54660.2	22534	36855.4	4834.03	66267.1	40758.1	9769.34	20423.3	14726.8	24382.3	16695.3	21871.6	70934.8	20732.7	26443.4	30617.9
59.95_698.4436n	2	2	#4791,#24628	1,2	59.9454	698.444	0	LQALVR		P0C0L4	Complement C4-A OS=Homo sapiens GN=C4A PE=1 SV=2	1.48202	CONTROL	CASE	0.0268563	97.357	12160.1	13873.7	5562.37	6814.33	19462.5	12124.7	2219.45	837.102	17013.2	7603.24	5727.18	6560.12	7819.23	15709.4	9197.66	9217.56	7428.47	4387.1	5719.13	5818.16	1830.03	965.779	670.927	9563.33	1941.87	2954.02	370.26	18124.2	15113.2	2187.58	8374.95	8548.58	6281.19
29.42_1611.8824n	0	2	#6423,#4796	2,3	29.416	1611.88	8.1042	YIYGKPVQGVAYVR		P0C0L4	Complement C4-A OS=Homo sapiens GN=C4A PE=1 SV=2	1.14643	CONTROL	CASE	0.473883	50.8431	21657.6	27963.3	10998.7	9126.36	20229.6	13661.6	10060.8	3573.43	19729.3	13861.6	11142.4	15296.1	25055.7	33594.8	14346	17474.5	10243.7	9317.95	7920.56	9753.69	11061.2	13490	7492.48	33244	8498.11	15299.9	5791.78	17925	18914.4	10971.3	23552.5	15263.5	10933.7
45.96_1625.8032n	0	1	#4872	2	45.9592	1625.8	8.9182	EELVYELNPLDHR		P0C0L4	Complement C4-A OS=Homo sapiens GN=C4A PE=1 SV=2	2.43996	CONTROL	CASE	5.13239e-05	81.1768	12814.3	26133.9	3533.31	7775.27	9387.85	5322.31	3211.03	2417.98	7055.16	4846.55	11808	3372.42	7364.16	9141.76	5604.28	9313.49	10766.7	4763.68	4846.7	3406.67	2518.8	1399.71	893.425	2621.83	2245.59	1783.02	1658.33	3982.73	4007.87	2032.88	12031.9	6083.09	3653.99
14.56_658.3707n	0	1	#4915	1	14.5647	658.371	0	SPTAKR		P0C0L4	Complement C4-A OS=Homo sapiens GN=C4A PE=1 SV=2	1.19258	CASE	CONTROL	0.201521	43.4686	1175.72	688.199	1993.01	840.91	998.757	1671.53	3956.33	2682.3	2670.63	2956.73	3196.85	1895.63	1668.43	3106.28	3358.31	2912.53	2075.22	3988.75	3513.9	3590.32	3274.86	4250.55	4973.87	3267.17	2377.16	4214.08	3032.9	2581.97	1831.46	3062.99	934.138	1282.88	3085.1
16.04_636.3501n	0	1	#4951	1	16.0386	636.35	8.66	LFETK		P0C0L4	Complement C4-A OS=Homo sapiens GN=C4A PE=1 SV=2	1.08948	CASE	CONTROL	0.496082	39.3291	3278.49	5733.08	1845.01	2460.47	4193.81	5212.86	6313.8	4649.56	6789.71	5932.43	9099.85	5230.63	5041.2	7904.34	5406.7	7316.54	4469.4	7850.9	4103.21	5061.45	4638.46	5543.68	3395.06	7716.02	2781.84	5210.91	6443.69	4988.95	7671.2	5296.06	12804.7	6973.13	7002.07
19.46_1357.6533n	0	2	#4991,#5852	2,3	19.4598	1357.65	8.952	CSVFYGAPSKSR	[1] Carbamidomethyl C	P0C0L4	Complement C4-A OS=Homo sapiens GN=C4A PE=1 SV=2	1.8683	CASE	CONTROL	0.0303103	94.4769	1816.36	2823.16	17353.4	2161.62	3365.15	2478.76	20751.7	9028.78	2747.41	12488.1	16059.2	5378.75	3198.61	8732.13	6268.35	8668.45	5598.55	36529.1	8308.74	20583.4	3367.1	58333.7	22165.9	7334.74	3682.21	8832.88	12479.1	4588.6	10523.1	42431.6	17443.7	11638.8	21935.4
22.93_528.3416n	1	1	#5003	1	22.9288	528.342	0	QLLR		P0C0L4	Complement C4-A OS=Homo sapiens GN=C4A PE=1 SV=2	1.4512	CONTROL	CASE	0.103656	75.2849	3830.3	2983.06	491.267	1503.84	5558.31	3705.28	653.018	415.773	5075.55	3094.63	2138.62	1804.31	3537.14	6110.16	4054.11	4451.41	4133.96	2854.94	3138.64	2431.77	1335.08	661.618	377.689	2951.93	1531.48	1334.94	431.155	3880.77	6095.17	785.385	2318.94	3626.39	3099.64
22.93_511.3121n	1	1	#23456	1	22.9288	511.312	0	QLLR		P0C0L4	Complement C4-A OS=Homo sapiens GN=C4A PE=1 SV=2	1.55099	CONTROL	CASE	0.224869	56.7944	997.916	718.866	20.2841	736.645	1173.99	954.146	219.651	122.508	1078.5	1014.03	571.588	551.154	1106.84	1200.83	1132.1	881.996	822.063	638.085	980.523	476.092	413.919	84.5683	219.761	621.3	583.359	347.453	322.894	901.782	1184.46	217.643	438.207	752.382	592.152
52.11_3451.6864n	0	1	#25743	4	52.1054	3451.69	6.8522	LTSLSDRYVSHFETEGPHVLLYFDSVPTSR		P0C0L4	Complement C4-A OS=Homo sapiens GN=C4A PE=1 SV=2	1.79616	CONTROL	CASE	0.0085115	340.953	440.794	746.691	261.61	341.06	293.019	253.727	70.3541	168.695	79.9155	21.8707	172.136	10579.9	23.1865	28.5377	31.7918	89.6951	90.237	43.154	35.3424	21.557	78.0991	0	0	0	113.695	65.3397	144.994	53.8504	35.9911	0	587.951	19.6149	7.24358
52.85_3451.6783n	0	1	#5056	4	52.8493	3451.68	8.2114	LTSLSDRYVSHFETEGPHVLLYFDSVPTSR		P0C0L4	Complement C4-A OS=Homo sapiens GN=C4A PE=1 SV=2	1.10563	CONTROL	CASE	0.910283	69.141	5267.41	3265.37	24784.2	2014.76	13583.4	18153.5	18741.4	7462.07	32381.1	17987.4	8386.72	1113.81	10147.7	17017.1	9390.21	6643.99	9418.05	9497.3	6842.22	9584.52	9922.18	6118.79	4618.4	15279.4	3494.52	5952.47	11152.5	17600.5	27171.8	12340.4	6473.5	13900.8	13686.3
52.85_3451.6803n	0	1	#15771	5	52.8493	3451.68	8.2114	LTSLSDRYVSHFETEGPHVLLYFDSVPTSR		P0C0L4	Complement C4-A OS=Homo sapiens GN=C4A PE=1 SV=2	1.226	CONTROL	CASE	0.50235	65.1558	1395.57	801.361	4094.26	560.757	3802.57	4945.34	5424.84	1875.18	8790.16	4432.52	2168.06	2098.21	2793.04	4374.28	2586.76	1492.65	2239.26	2262.14	1614.68	2414.25	2084.79	1624.7	1157.37	3560.73	798.217	1443.12	3027.87	3719.49	6473.6	3023.4	1245.66	2617.91	2881.3
36.90_1982.9925n	0	2	#9273,#5134	2,3	36.8987	1982.99	8.5995	GHLFLQTDQPIYNPGQR		P0C0L4	Complement C4-A OS=Homo sapiens GN=C4A PE=1 SV=2	1.29161	CONTROL	CASE	0.418658	72.2433	17211.8	30252.8	5695.56	5378.08	19941.1	7109.05	5781.45	2064.72	11400.2	9426.27	7283.08	5390.6	9597.61	7517.65	6481.36	6610.73	4978.92	7330.26	5219.24	8475.69	7034.92	11534.6	7455.14	10186	3940.69	6649.69	5743.04	4485.77	5004.46	9279.42	11102	6541.98	6614.17
49.89_2804.4821n	0	1	#5209	4	49.8877	2804.48	7.9915	ITPGKPYILTVPGHLDEMQLDIQAR		P0C0L4	Complement C4-A OS=Homo sapiens GN=C4A PE=1 SV=2	1.17353	CONTROL	CASE	0.347283	48.3971	20087.4	21266.5	7947.63	7020.83	12512.3	8271.3	6176.68	3892.09	11934.1	9340.69	8920.95	8322.4	10130.1	15434	7741.98	7711.08	5861.49	7768.73	4703.64	6129.56	6287.22	8995.2	6102.94	15663.1	3026.57	11517.2	6555	7434.58	8972.73	13212.5	11041.3	9030.81	6270.34
59.89_574.3223n	1	1	#5216	1	59.8947	574.322	0	HLVPGA		P0C0L4	Complement C4-A OS=Homo sapiens GN=C4A PE=1 SV=2	1.52445	CONTROL	CASE	0.0186656	101.143	7334.37	8743.74	4143.89	4206.69	11920.1	7835.7	1466.33	471.486	10222	4681.81	4044.87	3719.71	4530.04	9709.62	5475.45	5687.7	4729.91	2711.32	3485.23	3845.74	909.257	575.002	412.851	5586.07	1145.11	1611.9	158.573	11194.9	9464.66	1129.75	4914.51	5219.38	3521.77
50.99_2046.1524n	0	1	#5659	2	50.9895	2046.15	6.3941	LFETKITQVLHFTKDVK		P0C0L4	Complement C4-A OS=Homo sapiens GN=C4A PE=1 SV=2	2.05862	CONTROL	CASE	0.000279705	111.226	17519.9	12682.6	4285.67	11524.6	12164.9	15116	3937.81	2015.45	17848.3	11610.6	6540.17	6479.19	9211.52	9044.44	12215.8	9573.13	9795.1	5543.81	11170.1	4707.17	3344.81	639.849	1036.05	4079.35	7763.67	1605.01	1796.49	11013.9	2156.31	1084.83	5610.59	9768.74	3522.86
51.02_2046.1633n	0	1	#5247	3	51.0233	2046.16	6.3941	LFETKITQVLHFTKDVK		P0C0L4	Complement C4-A OS=Homo sapiens GN=C4A PE=1 SV=2	1.22889	CONTROL	CASE	0.117741	64.7264	12044.1	1606.82	5853.41	7751.35	8058.67	9833.47	5455.41	3436.25	11699.7	10211.8	6826.06	5749.69	7465.32	7390.59	8675.19	7621.31	8976.82	6550.19	11046.1	5806.28	4086.35	3813.77	4883.04	4079.58	6847.66	2421.21	5078.89	13448.2	3488.83	5405.85	4279.64	7849.25	5363.5
74.00_2797.4891n	0	1	#5382	3	73.9993	2797.49	8.0373	FQILTLWLPDSLTTWEIHGLSLSK		P0C0L4	Complement C4-A OS=Homo sapiens GN=C4A PE=1 SV=2	1.86286	CONTROL	CASE	0.0822201	96.8607	1368.89	641.841	12979	10612.1	19038.3	7225.03	1261.94	471.823	7613.61	5152.59	5620.97	3065.34	15942.1	13677.9	9978.73	7737.48	5220.66	2152.13	4491.47	2170.51	1176.19	1064.66	2291.54	3456.37	2592.75	1859.5	1115.53	14398.9	7797.83	620.145	784.606	8979.16	3598.01
74.84_2797.5046n	0	1	#8375	3	74.8447	2797.5	8.2693	FQILTLWLPDSLTTWEIHGLSLSK		P0C0L4	Complement C4-A OS=Homo sapiens GN=C4A PE=1 SV=2	1.63174	CONTROL	CASE	0.467152	260.944	19970.7	37940.4	194.732	587.309	1015.54	704.824	508.622	903.237	774.437	782.021	492.895	684.21	778.208	388.426	470.469	767.067	519.161	372.9	750.758	376.738	716.732	1033.78	884.324	1274.05	580.738	1509.55	1790.09	1584.1	969.889	1175.04	20742.5	790.572	632.433
74.84_2797.4775n	0	1	#45569	2	74.8447	2797.48	8.2693	FQILTLWLPDSLTTWEIHGLSLSK		P0C0L4	Complement C4-A OS=Homo sapiens GN=C4A PE=1 SV=2	76.9115	CONTROL	CASE	0.364577	412.311	1140.58	174.689	0	0	0	0	0	0	0	0	0	0	0	0	0	0	0	0	0	0	0	0	0	0	0	0	0	0	0	0	0	0	0
26.28_854.4569n	1	1	#5548	2	26.2824	854.457	0	QVLHFTK		P0C0L4	Complement C4-A OS=Homo sapiens GN=C4A PE=1 SV=2	1.20085	CONTROL	CASE	0.0427625	35.4112	7075.98	9581.64	10985.2	5999.17	7973.55	7949.1	5707.86	4406.43	9842.05	7215.78	8843.39	7003.13	8461.55	9930.61	7514.06	8102.83	6898.23	5795.27	7076.81	7050.74	5613.09	4928.01	4089.88	8447.59	9362.46	5195.9	5428.6	10802.4	9576.11	1856.87	7399.41	6042.56	7015.55
32.53_2139.0936n	0	1	#5551	3	32.53	2139.09	8.2114	RGHLFLQTDQPIYNPGQR		P0C0L4	Complement C4-A OS=Homo sapiens GN=C4A PE=1 SV=2	1.04855	CONTROL	CASE	0.996187	41.0285	12420.4	16460.8	6480.42	6223.66	17929.4	9676.46	5904.29	2165.8	13527.7	8649.33	7911.38	11151	13919.1	12916	10582.2	9060.97	8105.14	6811.9	5928.75	7518.69	9187.9	13509.2	6903.11	14838.9	5000.82	8456.61	6641.23	7517.88	13671.6	13159.5	11599.9	10779.1	5987.21
32.56_2139.0775n	0	1	#16388	2	32.5639	2139.08	8.2114	RGHLFLQTDQPIYNPGQR		P0C0L4	Complement C4-A OS=Homo sapiens GN=C4A PE=1 SV=2	1.17288	CONTROL	CASE	0.754571	55.486	5382.72	7109.53	3088.84	1854.3	7414.77	2838.48	1145.66	210.089	3945.92	2632.77	2376.5	2997.76	4619.88	4266.64	3454.33	3635.4	3077.89	1958.43	1513.2	2487.84	2779.14	5045.94	2111.02	4507.66	884.219	1922.65	1340.32	2552.34	2367.59	4820.04	6317.01	3012.15	1714.65
14.16_535.2780n	1	1	#5683	1	14.1589	535.278	0	NFQK		P0C0L4	Complement C4-A OS=Homo sapiens GN=C4A PE=1 SV=2	6.49012	CASE	CONTROL	3.95655e-09	201.57	32.4498	147.307	147.03	118.667	284.079	4421.7	213.945	174.843	788.144	323.692	246.162	968.927	295.97	325.762	1024.44	615.059	565.458	180.486	8511.68	9321.2	2054	5522.53	3085.09	3772.95	1722.85	3379.21	3975.64	9065.66	13463.2	7830.48	4153.65	11461.9	8405.98
18.26_728.4445n	0	1	#5776	1	18.2566	728.444	8.4964	VLQIEK		P0C0L4	Complement C4-A OS=Homo sapiens GN=C4A PE=1 SV=2	1.06357	CONTROL	CASE	0.521031	89.4104	3449.92	3127	4020.05	1585.8	2887.32	2261.56	872.006	241.551	2997.08	1990.85	3773.75	2603.19	3174.74	5888.73	3455.34	4741.12	2689.93	1841.16	1484.09	2478.55	936.481	2287.56	992.624	3165.59	1741.05	1730.27	801.163	3949.31	3243.89	1209.27	10726	3552.04	3383.92
23.71_819.4515n	0	2	#10656,#5854	1,2	23.7094	819.452	8.6224	VFALDQK		P0C0L4	Complement C4-A OS=Homo sapiens GN=C4A PE=1 SV=2	1.02746	CONTROL	CASE	0.651069	46.8722	8171.87	8744.75	6755.87	5202.71	6801.65	5900.01	4495.59	2849.72	7952.43	5230.74	7382.44	5266.49	8433.99	12825.5	7214.01	8342.31	6576.97	3549.65	4541.55	5181.13	3786.51	9268.21	4532.38	10614.9	4414.29	8163.25	3027.19	8270.97	6469.09	5230.59	14800.9	7513.33	5875.9
24.30_767.4576n	1	1	#5889	1	24.3013	767.458	0	PASGIPVK		P0C0L4	Complement C4-A OS=Homo sapiens GN=C4A PE=1 SV=2	2.06564	CONTROL	CASE	0.350498	112.19	8296.56	6723.28	10.0109	1592.09	8619.56	3314.68	136.283	23.23	5722.95	1239.92	3088.05	1342.18	5254.32	7554.79	6040.39	7132.32	6279.41	1520.55	2510	1807.83	264.001	799.121	378.097	1438.62	1991.36	422.556	230.38	4322.66	2979.54	278.883	8588.84	3986.71	3219.41
59.89_1055.6506n	1	1	#6011	2	59.8947	1055.65	0	PFLLQALVR		P0C0L4	Complement C4-A OS=Homo sapiens GN=C4A PE=1 SV=2	1.4294	CONTROL	CASE	0.0276666	95.9922	14388.8	15940.5	8097.56	9252.12	21510.4	13956.9	2812.8	1298.88	19104.7	8820.96	7897.66	7774.02	9002.39	17435.4	10690.5	11380.3	8663.8	5415.78	6596.16	7405.52	1986.06	1640.81	1233.65	9375.52	2792.08	3251.25	681.017	21883.4	20574.7	2880.39	10410.6	10141.4	7313.73
61.30_1055.6537n	1	1	#58392	2	61.3009	1055.65	0	PFLLQALVR		P0C0L4	Complement C4-A OS=Homo sapiens GN=C4A PE=1 SV=2	1.9734	CONTROL	CASE	0.0647123	135.163	126.663	78.791	0.0521481	22.4725	32.1796	36.5689	1.63682	2.20692	93.2864	26.7753	18.5374	67.056	57.241	56.8685	25.4958	47.5414	9.98917	11.774	56.3121	0	0	2.03061	4.02871	20.4767	21.6192	21.5839	10.7856	115.289	1.61657	6.48348	27.6747	46.0678	20.8573
20.58_982.4647n	0	1	#6481	1	20.5757	982.465	8.814	QGSFQGGFR		P0C0L4	Complement C4-A OS=Homo sapiens GN=C4A PE=1 SV=2	1.14706	CONTROL	CASE	0.766634	54.2234	4640.46	5699.38	789.424	1965.72	3772.14	1854.32	1019.43	373.095	4090.44	3707.39	6048.89	2687.64	5347.73	5298.04	3850.24	5774.87	2844.31	2441.46	2779.45	2282.55	1983.77	3340.79	1135.39	5211.44	1672.55	1881.72	1813.44	2335.6	4586.11	3560.24	7466.79	3146.14	3152.12
74.30_3226.7040n	0	1	#6542	4	74.3037	3226.7	7.86	NGESVKLHLETDSLALVALGALDTALYAAGSK		P0C0L4	Complement C4-A OS=Homo sapiens GN=C4A PE=1 SV=2	1.1644	CASE	CONTROL	0.240834	54.3103	2577.57	2228.88	14103	4864.31	12103.4	12165.9	8450.66	2327.48	14058	8176.23	5726.13	6380.99	10802	15078.6	8993.07	6991.55	5588.94	3090.56	4427.78	5854.13	7640.35	9386.29	7594.78	24388.2	6727.16	11739.1	3326.19	8313.91	13254.7	8115.13	4805.67	7589.81	6117.56
75.00_3226.6971n	0	1	#20436	4	74.9997	3226.7	7.5426	NGESVKLHLETDSLALVALGALDTALYAAGSK		P0C0L4	Complement C4-A OS=Homo sapiens GN=C4A PE=1 SV=2	1.00244	CONTROL	CASE	0.110282	174.381	6500.26	9298.97	1625.84	281.694	373.143	315.852	660.015	466.189	373.093	632.311	623.62	600.42	441.712	438.01	513.86	1163.9	717.37	552.722	274.9	934.333	1364.05	671.905	1722.4	680.397	646.298	1315.29	539.967	793.083	965.659	984.678	5658.56	558.132	758.679
33.28_633.3087n	2	2	#6644,#16474	1,2	33.2773	633.309	0	CIWR	[1] Carbamidomethyl C	P0C0L4	Complement C4-A OS=Homo sapiens GN=C4A PE=1 SV=2	1.41169	CONTROL	CASE	0.0117238	35.8832	10881.1	12922.2	2986.29	7677.5	15078	10262.9	7235.04	4656.57	12989.2	7999.56	7669.64	7154.96	8055.75	13946	8218.1	7035.18	6961.9	8402.69	6615.61	5951.39	6065.69	5753.58	3302.31	10520	5071.15	6611.87	6035.78	7867.22	10972.2	5414.27	6257.12	6337.27	6408.85
45.42_1718.9441n	0	2	#13416,#6680	2,3	45.4181	1718.94	8.4181	TTNIQGINLLFSSRR		P0C0L4	Complement C4-A OS=Homo sapiens GN=C4A PE=1 SV=2	1.68724	CONTROL	CASE	0.483003	127.138	28440.9	47240.6	1593.35	20351.8	21235.7	9280.29	5288.08	2535.11	5917.11	2975.47	2280.43	3226.33	6114.33	5850.74	3475.04	2869.87	4014.62	2696.06	2359.48	2624.46	4513.61	9549.84	4023.55	14885.7	1339.8	12040.8	2702.13	3662.06	2746.04	8368.07	6107.7	2780.45	3117.99
22.95_665.3995n	2	2	#6901,#10618	1,2	22.9457	665.399	0	HQLLR		P0C0L4	Complement C4-A OS=Homo sapiens GN=C4A PE=1 SV=2	1.30632	CONTROL	CASE	0.230469	59.4589	5027.21	3593.24	736.213	1786.73	6738.03	4505.32	1045.51	896.645	6359.3	4106.45	2739.17	2438.56	4364.96	7735.33	5444.29	5406.69	4801.51	3640.37	4019.66	3095.24	2122.21	1242.3	1123.05	4316.31	2016.67	2197.48	846.651	5122.88	6953.73	1464.13	3690.31	4792.17	4158.82
14.56_571.3414n	1	1	#7134	1	14.5647	571.341	0	PTAKR		P0C0L4	Complement C4-A OS=Homo sapiens GN=C4A PE=1 SV=2	1.33567	CASE	CONTROL	0.0183381	37.4841	1875.06	1745.09	1450.1	1513.7	1986.43	2468.99	4413.37	5158.65	3072.69	3477.45	3682.89	2450.65	2971.98	4721.58	3251.68	4442.99	4460.34	4456.57	4698.17	4544.16	3292.41	4715.6	4526.07	3279.95	2507.76	4198.71	4279.42	4510.97	6837.53	5004.9	1596.89	5324.13	5605.81
33.19_473.2771n	1	1	#7137	1	33.1927	473.277	0	IWR		P0C0L4	Complement C4-A OS=Homo sapiens GN=C4A PE=1 SV=2	1.22645	CONTROL	CASE	0.394433	45.03	3470.14	5179.82	457.659	2075.6	5776.58	3726.36	3530.45	1785.48	5488.76	3403.7	2697.66	2475.8	3801.22	5918.63	2621.94	2338.55	2556.16	2739.3	1936.18	2111.79	3056.31	3038.6	1670.07	5237.14	1207.51	3163.17	2857.17	2095.83	4023.61	2517.25	2546.57	2667.23	2376.96
34.85_1908.8731n	0	1	#7232	3	34.8497	1908.87	8.9616	LLATLCSAEVCQCAEGK	[6] Carbamidomethyl C|[11] Carbamidomethyl C|[13] Carbamidomethyl C	P0C0L4	Complement C4-A OS=Homo sapiens GN=C4A PE=1 SV=2	1.25412	CONTROL	CASE	0.0306793	35.1848	16811.5	25009.8	10639	9430.2	21173.2	16427.8	13750.5	11242.4	18386.2	12695.2	16487.9	13752.6	16184.6	17550.7	11767.8	10072.7	23792.1	14858.8	12051.6	13757.7	13431	9489.69	14759	16983.2	14437.4	7349.95	17754.2	17918.4	13059.9	9582.89	10519.1	6553.45	18196.2
14.97_1381.6852n	1	1	#7340	3	14.9704	1381.69	0	EAPKVVEEQESR	[C-term] Dehydrated	P0C0L4	Complement C4-A OS=Homo sapiens GN=C4A PE=1 SV=2	1.0243	CONTROL	CASE	0.816504	43.3037	1852.28	2088.67	3121.25	1296.47	3478.37	4276.14	5331.46	4265.38	5405.89	4347.16	2368.42	3944.37	2963.8	5839.97	2868.12	2810.09	2919.71	5914.4	2777.89	3175.65	3920	5738.39	3189.81	7483.28	1369.22	4872.71	4065.73	2714.34	3857.11	2877.75	1949.29	3853.34	2262.71
23.66_867.4476n	1	1	#7409	1	23.6587	867.448	0	VFYGAPSK		P0C0L4	Complement C4-A OS=Homo sapiens GN=C4A PE=1 SV=2	1.60657	CASE	CONTROL	0.00216818	39.9607	2963.88	2010.78	1272.38	934.148	2579.71	2120.91	3305.48	1911.62	3947.64	3946.66	4056.66	2234.33	3230.23	5883.88	2813.3	4086.05	2303.15	3549.07	2403.96	4101.76	5020.01	7219.22	6381.8	7909.73	1246.46	7289.88	3932.25	2733.37	4570.06	4338.75	4548.24	4191.43	3265.04
42.09_2118.1156n	0	3	#20486,#7417,#7870	2,3,4	42.087	2118.12	8.3455	GPEVQLVAHSPWLKDSLSR		P0C0L4	Complement C4-A OS=Homo sapiens GN=C4A PE=1 SV=2	1.1963	CONTROL	CASE	0.433885	64.6684	9054.9	8295.44	9071.54	5690.79	12704.6	33298.9	32888.9	8851.69	40973.1	26710.2	13067.1	16184.6	7522.16	25893.6	8907.6	10258.1	11015.5	12308.1	13378.9	11099.8	19447.6	15054.6	7049.56	35248.3	4319.07	12393.5	5947.5	11444.4	22449.8	9724	7412.1	17325.1	13314.2
25.52_1427.8218n	0	2	#7628,#16804	2,4	25.5215	1427.82	8.2456	ITQVLHFTKDVK		P0C0L4	Complement C4-A OS=Homo sapiens GN=C4A PE=1 SV=2	2.61029	CASE	CONTROL	5.91298e-05	56.9411	1936.63	1814.86	3662.23	2071.08	3165.38	3151.73	11980.8	7769.97	4069.66	5680.5	2815.08	4942.82	5329	4888.49	3312.25	3555.55	3530.66	5872.23	4237.41	6999.21	13818.8	17949.9	12359.9	18915.1	2821.98	20564.7	18184.5	4319.91	5845.07	17999.2	5504.65	4720.7	6102.44
24.37_998.5412n	1	1	#7695	1	24.369	998.541	0	SGSPASGIPVK		P0C0L4	Complement C4-A OS=Homo sapiens GN=C4A PE=1 SV=2	2.16635	CONTROL	CASE	0.0148135	101.241	9449.48	6960.25	529.728	4615.09	12420.5	3131.19	280.753	1524.1	5295.04	1264.11	4671.3	3747.65	5481.16	11395.6	11771.9	9825.04	10076.2	4820.5	2392.3	1261.4	3028.44	159.975	72.7669	912.289	1760.67	1024.68	397.078	7929.17	4561.99	923.978	9190.8	5104.15	3178.49
14.60_690.3797n	0	1	#7722	2	14.5985	690.38	7.4605	IQQFR		P0C0L4	Complement C4-A OS=Homo sapiens GN=C4A PE=1 SV=2	1.30022	CONTROL	CASE	0.339911	97.8677	1688.16	3055.76	15257.7	1723.94	2309.59	3404.25	2016.32	2054.89	3072.5	2223.78	2031.84	2477.12	2251.66	3492.61	2640.2	2742.22	2042.96	1678.26	2125.19	2147.81	2124.45	3801.97	2881.71	3703.49	2207.99	3460.9	1912.03	2472.87	3054.22	1609.28	2251.83	2141.17	1430.3
14.60_690.3763n	0	1	#8453	1	14.5985	690.376	7.4605	IQQFR		P0C0L4	Complement C4-A OS=Homo sapiens GN=C4A PE=1 SV=2	1.11031	CASE	CONTROL	0.677676	65.7264	2341.61	4102.22	1046.03	2373.76	2420.59	2901.43	1848.76	1208.82	3410.61	2850.81	3867.34	3129.73	3502.04	4882.84	4526.02	4362.48	2572.77	1894.01	2860.2	2387.28	2470.49	4109.03	2454.88	3699.23	2072.14	3268.77	1760.35	4075.34	2963.62	2823.84	11111.2	2342.28	3086.61
36.66_1844.0358n	0	2	#13114,#7793	3,4	36.662	1844.04	6.6207	TKGLCVATPVQLRVFR	[5] Carbamidomethyl C	P0C0L4	Complement C4-A OS=Homo sapiens GN=C4A PE=1 SV=2	1.31921	CONTROL	CASE	0.358573	98.6827	2814.57	6786.55	633.59	11633.7	5100.51	18811.3	3730.03	1505.07	6027.37	5686.81	13122.6	3801.49	3899.07	8175.63	1216.02	2345.97	2450.59	2443.91	1945.14	5619.74	2472.4	6325.95	5143.08	17258.2	3827.09	1747.8	1173.51	1833.52	9070.58	2751.98	2496.79	2135.38	1296.64
47.43_2556.1288n	0	1	#7809	3	47.433	2556.13	8.5628	QRAACAQLNDFLQEYGTQGCQV	[5] Carbamidomethyl C|[20] Carbamidomethyl C	P0C0L4	Complement C4-A OS=Homo sapiens GN=C4A PE=1 SV=2	1.46487	CASE	CONTROL	0.0248513	127.094	2.63677	0	0	8.7995	178.21	500.494	3855.29	1868.44	2148.72	6595.02	8285.09	2990.74	3778.18	6856.08	6000.61	5268.67	6454.94	24834.5	4925.93	7228.46	3563.26	3488.24	1679.74	7760.11	2084.98	2988.11	7450.93	7523.58	16485.5	5780.26	1821.13	12716.7	17718.9
31.52_1934.9622n	0	1	#7817	3	31.5156	1934.96	7.6852	YLDKTEQWSTLPPETK		P0C0L4	Complement C4-A OS=Homo sapiens GN=C4A PE=1 SV=2	2.34903	CONTROL	CASE	0.00128055	83.6384	5642.68	9953.97	10796.5	2750.38	7040.64	3423.05	866.318	538.388	3892.88	2343.93	3824.53	2039.99	3304.41	5662.51	2271.9	3873.28	2957.96	1748.21	1684.19	1250.79	676.156	1372.72	475.128	1406.67	1637.54	1211.94	389.117	3259.79	3003.24	706.982	5848.39	1613.01	1406.12
31.62_1934.9590n	0	1	#14534	2	31.617	1934.96	8.0142	YLDKTEQWSTLPPETK		P0C0L4	Complement C4-A OS=Homo sapiens GN=C4A PE=1 SV=2	1.66106	CONTROL	CASE	0.00734234	96.3731	10653.7	13457.1	8328.83	4638.98	13799.1	6770.68	1290.25	2030.01	8055.21	4088.29	7012.48	4239.61	6473.61	10287.3	4434.17	8631.3	4947.34	5134.54	3228.09	2669.49	1109.87	3219.49	1954.28	4126.79	2086.36	2781.85	787.257	5987.43	8939.82	1914.75	17019.2	4059.35	2930.36
32.09_718.3701n	1	1	#7875	1	32.0904	718.37	0	NVLDMK		P0C0L4	Complement C4-A OS=Homo sapiens GN=C4A PE=1 SV=2	1.84522	CONTROL	CASE	0.00562841	86.4391	6183.67	10511.1	430.281	3472.47	6199.27	4799.91	1074.64	2328.89	3340.62	3900.35	3897.63	2134.26	4804.6	4556.14	5289.69	3883.64	4020.4	3675.99	4803.69	2441.3	1496.48	794.578	990.681	1625.22	3014.25	1819.66	1894.42	3785.38	2877.3	622.906	9038.64	2348.8	2094.21
60.40_4007.9669n	0	1	#7948	5	60.4019	4007.97	8.0697	ADLEKLTSLSDRYVSHFETEGPHVLLYFDSVPTSR		P0C0L4	Complement C4-A OS=Homo sapiens GN=C4A PE=1 SV=2	1.95531	CASE	CONTROL	0.00668566	83.8888	995.494	1168.39	2225.08	1622.66	2538.2	8560.94	23896.7	17717.6	19990.3	33007.6	7835.34	10574.5	7974.91	15937	7602.98	6130.04	6131.69	10804.8	8604.52	20330	13260.8	12991.7	8425.71	54844.6	2969.66	20494.7	9594.58	25751.2	49249.4	16791.5	6571.73	16796.4	16028.7
59.79_1044.6088n	1	1	#7998	2	59.7932	1044.61	0	HLVPGAPFLL		P0C0L4	Complement C4-A OS=Homo sapiens GN=C4A PE=1 SV=2	1.45863	CONTROL	CASE	0.0152167	98.4156	8750.47	10025.8	5177.46	6088.24	12536.6	8848.95	1911.39	1161.77	11110	5358.98	4709.03	4542.91	5180.48	10389.9	6442.84	6102.43	4991.12	3083.32	3951.21	4289.2	1030.26	1163.78	640.28	5525.01	1469.64	1942.88	307.723	13247.3	11662.7	1753.89	6061.39	6012.77	4251.47
26.96_1120.5840n	0	1	#8168	3	26.9586	1120.58	8.2963	FGLLDEDGKK		P0C0L4	Complement C4-A OS=Homo sapiens GN=C4A PE=1 SV=2	1.39726	CONTROL	CASE	0.139348	60.6008	5114.25	5780.18	2800.69	1924.56	4348.31	2600.23	1103.81	455.293	4759.32	2015.4	3623.06	3010.53	6072.06	8345.84	3701.15	4663.12	2895.75	1763.95	1895.87	2541.59	1243.19	2413.81	1091.29	3262.8	2381.44	2579.86	640.238	5724.44	3487.27	1518.91	5984.7	2632.36	2571.88
43.76_2999.5684n	0	2	#12141,#8247	4,5	43.7581	2999.57	7.8649	VLQIEKEGAIHREELVYELNPLDHR		P0C0L4	Complement C4-A OS=Homo sapiens GN=C4A PE=1 SV=2	1.43622	CASE	CONTROL	0.0816758	66.2501	11143.5	16590.5	8924.9	6041.07	12972.4	13275.2	18948.9	4560.95	15349.6	15032	4380.36	8467.72	7106.6	13719.9	7402.32	5127.86	3758.94	4261.72	6250.91	10979.5	12059.4	17636.5	10194.8	43926.4	3139.7	20878.6	8708.7	9050.06	11360.4	21740.8	6065.49	9167.04	8955.01
16.33_1327.7963n	0	3	#19352,#8281,#36843	2,3,4	16.3317	1327.8	7.7745	VGGNSKGTLKVLR		P0C0L4	Complement C4-A OS=Homo sapiens GN=C4A PE=1 SV=2	2.51665	CASE	CONTROL	0.00273373	125.109	818.325	1183.38	7644.34	763.469	758.102	856.238	8862.96	5288.96	755.157	4944.44	5004.17	2395.29	969.94	4037.76	2721.93	3665.25	2788.66	24226.8	4119.87	12148.3	2343.32	34002.8	15827.7	2925.21	2051.45	7678.92	11071.7	2768.7	4795.68	25860	5085.48	7494.05	12621
46.03_2763.2646n	0	1	#8369	3	46.0268	2763.26	7.955	GRTLEIPGNSDPNMIPDGDFNSYVR		P0C0L4	Complement C4-A OS=Homo sapiens GN=C4A PE=1 SV=2	2.22339	CASE	CONTROL	0.00454295	90.8104	120.386	116.164	177.557	163.927	908.747	4221.05	17925.3	6945.67	10074	13196.2	4122.15	3415.28	6632.97	10720.1	3044.92	2968.33	7300.98	14632.6	4354.91	12023.8	14125.5	16078.3	19351.8	21908.3	1495.99	20884.2	14276.4	3614.23	12455.9	23870.6	3139.98	8561.9	9241.48
29.40_1415.7018n	0	1	#8401	2	29.399	1415.7	6.0542	TEQWSTLPPETK		P0C0L4	Complement C4-A OS=Homo sapiens GN=C4A PE=1 SV=2	1.32634	CONTROL	CASE	0.162073	56.2315	2333.36	3374.63	7414.96	3017.39	2347.01	2871.85	788.744	3058.46	1011.05	2022.73	1321.59	2108.82	2795.9	3673.91	4509.37	1941.74	1441.02	1482.01	3821.15	1762.79	1502.49	2229.04	1122.5	2797.4	1716.75	4248.35	1350.19	3756.16	1002.06	1389.56	1937.65	2274.37	2292.03
15.02_390.1879n	1	1	#8516	1	15.024	390.188	0	ESR		P0C0L4	Complement C4-A OS=Homo sapiens GN=C4A PE=1 SV=2	1.08499	CASE	CONTROL	0.44128	47.9855	549.741	568.262	507.608	369.352	1196.37	1779.22	1551.34	1525.17	2608.9	1855.83	810.974	1329.85	1085.07	2414.71	1199.19	1120.46	1266.01	1592.73	926.74	1454.31	1601.89	2543.3	1416.28	2619.63	755.845	1831.76	1411.27	1242.21	1579.01	1123.51	467.86	1421.36	991.666
14.56_729.4123n	1	1	#8624	1	14.5647	729.412	0	ASPTAKR		P0C0L4	Complement C4-A OS=Homo sapiens GN=C4A PE=1 SV=2	1.71195	CASE	CONTROL	0.010623	68.9013	141.927	182.801	1304.87	129.648	135.988	631.569	2858.7	1884.82	1168.86	1520.67	2047.1	1101.74	703.47	1553.92	1000.7	849.227	1057.88	2492.68	869.624	1992.75	2069.58	3853.33	3953.6	2381.6	432.603	3167.73	1892.09	1032.81	1186.59	2381.01	1101.12	874.233	1641.56
[truncated: 5,907 more rows]
[truncated: 39 more columns]

## Sheet: Supplementary Table 4
Supplementary Table 4: Five samples were run in triplicate (one third of all runs, 46) and raw and normalized abundances are given in the table below.
		Normalized abundance															Raw abundance
		IPF1			IPF2			IPF3			IPF4			IPF5			IPF1			IPF2			IPF3			IPF4			IPF5
[truncated: 167 more rows]
